# Supplementary material for: Acridinium 3-carb­oxy­pyrazine-2-carboxyl­ate
Source: Acta Crystallogr Sect E Struct Rep Online. 2010 Aug 11;66(Pt 9):o2231. doi: 10.1107/S1600536810030588 (PMC3008091; doi:10.1107/S1600536810030588)
Supplement: Supplementary file 1 [file e-66-o2231-sup1.cif]

##############################################################################
###                                                                        ###
###        Electronic paper (Acta Crystallographica Section E)             ###
###                                                                        ###
##############################################################################
#                                                                            #
# This CIF contains the data in a paper accepted for publication in Acta     #
# Crystallographica Section E. It conforms to the requirements of Notes      #
# for Authors for Section E, and has been peer reviewed under the auspices   #
# of the IUCr Commission on Journals.                                        #
#                                                                            #
# Full details of the Crystallographic Information File format               #
# are given in the paper "The Crystallographic Information File (CIF):       #
# a New Standard Archive File for Crystallography" by S. R. Hall, F. H.      #
# Allen and I. D. Brown [Acta Cryst. (1991), A47, 655-685].                  #
#                                                                            #
# The current version of the core CIF dictionary is obtainable from          #
# ftp://ftp.iucr.org/pub/cif_core.dic. The current version number is 2.4.    #
#                                                                            #
# Software is freely available for graphical display of the structure(s) in  #
# this CIF.  For information consult the CIF home page http://www.iucr.org/  #
# cif/home.html                                                              #
#                                                                            #
# This file may be used for bona fide research purposes within the           #
# scientific community so long as proper attribution is given to the journal # 
# article from which it was obtained.                                        #
#                                                                            #
##############################################################################
                                             
data_I
_audit_creation_method     SHELXL-97
_chemical_name_systematic
;
Acridinium 3-carboxypyrazine-2-carboxylate
;
_chemical_name_common     ?
_chemical_formula_moiety     'C13 H10 N +, C6 H3 N2 O4 -'
_chemical_formula_sum     'C19 H13 N3 O4'
_chemical_formula_iupac     'C13 H10 N +, C6 H3 N2 O4 -'
_chemical_formula_weight     347.32
_chemical_melting_point     ?
_symmetry_cell_setting     orthorhombic
_symmetry_space_group_name_H-M     'P b c a'
_symmetry_space_group_name_Hall     '-P 2ac 2ab'
loop_
    _symmetry_equiv_pos_site_id
    _symmetry_equiv_pos_as_xyz
    1 x,y,z
    2 1/2-x,-y,1/2+z
    3 1/2+x,1/2-y,-z
    4 -x,1/2+y,1/2-z
    5 -x,-y,-z
    6 1/2+x,y,1/2-z
    7 1/2-x,1/2+y,z
    8 x,1/2-y,1/2+z
_cell_length_a     10.0597(9)
_cell_length_b     15.0623(12)
_cell_length_c     20.306(2)
_cell_angle_alpha     90.00
_cell_angle_beta     90.00
_cell_angle_gamma     90.00
_cell_volume     3076.8(5)
_cell_formula_units_Z     8
_cell_measurement_reflns_used     6855
_cell_measurement_theta_min     1.68
_cell_measurement_theta_max     29.58
_cell_measurement_temperature     223(2)
_exptl_crystal_description     rod
_exptl_crystal_colour     brown
_exptl_crystal_size_max     0.45
_exptl_crystal_size_mid     0.36
_exptl_crystal_size_min     0.25
_exptl_crystal_density_diffrn     1.500
_exptl_crystal_density_meas     ?
_exptl_crystal_density_method     'not measured'
_exptl_crystal_F_000     1440
_exptl_absorpt_coefficient_mu     0.108
_exptl_absorpt_correction_type     none
_exptl_absorpt_process_details     ?
_exptl_absorpt_correction_T_min     ?
_exptl_absorpt_correction_T_max     ?
_exptl_special_details
;
;
_diffrn_ambient_temperature     223(2)
_diffrn_radiation_type     MoK\a
_diffrn_radiation_wavelength     0.71073
_diffrn_radiation_source     'fine-focus sealed tube'
_diffrn_radiation_monochromator     graphite
_diffrn_measurement_device_type     'Stoe IPDS 2'
_diffrn_measurement_method     '\f and \w'
_diffrn_detector_area_resol_mean     6.67
_diffrn_reflns_number     11459
_diffrn_reflns_av_R_equivalents     0.0371
_diffrn_reflns_av_sigmaI/netI     0.0487
_diffrn_reflns_theta_min     2.63
_diffrn_reflns_theta_max     29.21
_diffrn_reflns_theta_full     25.00
_diffrn_measured_fraction_theta_max     0.977
_diffrn_measured_fraction_theta_full     0.987
_diffrn_reflns_limit_h_min     -13
_diffrn_reflns_limit_h_max     8
_diffrn_reflns_limit_k_min     -20
_diffrn_reflns_limit_k_max     19
_diffrn_reflns_limit_l_min     -27
_diffrn_reflns_limit_l_max     19
_diffrn_standards_number     0
_diffrn_standards_interval_count     ?
_diffrn_standards_interval_time     ?
_diffrn_standards_decay_%     0
_refine_special_details
;
Refinement of <i>F</i>^2^ against ALL reflections. The weighted <i>R</i>-factor
<i>wR</i> and goodness of fit <i>S</i> are based on <i>F</i>^2^, conventional
<i>R</i>-factors <i>R</i> are based on <i>F</i>, with <i>F</i> set to zero for
negative <i>F</i>^2^. The threshold expression of <i>F</i>^2^ >
\s(<i>F</i>^2^) is used only for calculating <i>R</i>-factors(gt) <i>etc</i>.
and is not relevant to the choice of reflections for refinement.
<i>R</i>-factors based on <i>F</i>^2^ are statistically about twice as large
as those based on <i>F</i>, and <i>R</i>- factors based on ALL data will be
even larger.
;
_reflns_number_total     4070
_reflns_number_gt     2639
_reflns_threshold_expression     I>2\s(I)
_refine_ls_structure_factor_coef     Fsqd
_refine_ls_matrix_type     full
_refine_ls_R_factor_all     0.0667
_refine_ls_R_factor_gt     0.0355
_refine_ls_wR_factor_gt     0.0738
_refine_ls_wR_factor_ref     0.0799
_refine_ls_goodness_of_fit_ref     0.876
_refine_ls_restrained_S_all     0.876
_refine_ls_number_reflns     4070
_refine_ls_number_parameters     244
_refine_ls_number_restraints     0
_refine_ls_hydrogen_treatment     mixed
_refine_ls_weighting_scheme     calc
_refine_ls_weighting_details
                 'calc w=1/[\s^2^(Fo^2^)+(0.0423P)^2^] where P=(Fo^2^+2Fc^2^)/3'
_atom_sites_solution_hydrogens     geom
_atom_sites_solution_primary     direct
_atom_sites_solution_secondary     difmap
_refine_ls_shift/su_max     0.001
_refine_ls_shift/su_mean     0.001
_refine_diff_density_max     0.260
_refine_diff_density_min     -0.154
_refine_ls_extinction_method     'SHELXL97 (Sheldrick, 2008)'
_refine_ls_extinction_coef     0.0053(5)
_refine_ls_extinction_expression
                                  'Fc^*^=kFc[1+0.001xFc^2^\l^3^/sin(2\q)]^-1/4^'
loop_
    _atom_type_symbol
    _atom_type_description
    _atom_type_scat_dispersion_real
    _atom_type_scat_dispersion_imag
    _atom_type_scat_source
    'C' 'C' 0.0033 0.0016
                         'International Tables Vol C Tables 4.2.6.8 and 6.1.1.4'
    'H' 'H' 0.0000 0.0000
                         'International Tables Vol C Tables 4.2.6.8 and 6.1.1.4'
    'N' 'N' 0.0061 0.0033
                         'International Tables Vol C Tables 4.2.6.8 and 6.1.1.4'
    'O' 'O' 0.0106 0.0060
                         'International Tables Vol C Tables 4.2.6.8 and 6.1.1.4'
_computing_data_collection     'X-AREA (Stoe & Cie, 2006)'
_computing_cell_refinement     'X-AREA (Stoe & Cie, 2006)'
_computing_data_reduction     'X-RED32 (Stoe & Cie, 2006)'
_computing_structure_solution     'SHELXS97 (Sheldrick, 2008)'
_computing_structure_refinement     'SHELXL97 (Sheldrick, 2008)'
_computing_molecular_graphics     'PLATON (Spek, 2009)'
_computing_publication_material     'SHELXL97 (Sheldrick, 2008)'
loop_
    _atom_site_type_symbol
    _atom_site_label
    _atom_site_fract_x
    _atom_site_fract_y
    _atom_site_fract_z
    _atom_site_U_iso_or_equiv
    _atom_site_thermal_displace_type
    _atom_site_calc_flag
    _atom_site_refinement_flags
    _atom_site_occupancy
    N N3 0.39070(12) 0.36166(6) 0.33546(5) 0.0262(3) Uani . . 1.000
    C C7 0.30038(14) 0.30865(7) 0.30586(6) 0.0258(3) Uani . . 1.000
    C C8 0.20976(15) 0.25926(7) 0.34397(6) 0.0307(4) Uani . . 1.000
    C C9 0.11849(16) 0.20748(8) 0.31306(7) 0.0337(4) Uani . . 1.000
    C C10 0.11455(15) 0.20109(7) 0.24330(7) 0.0330(4) Uani . . 1.000
    C C11 0.20060(14) 0.24823(8) 0.20582(7) 0.0315(4) Uani . . 1.000
    C C12 0.29589(14) 0.30485(7) 0.23570(6) 0.0268(3) Uani . . 1.000
    C C13 0.38426(15) 0.35715(7) 0.20033(6) 0.0291(4) Uani . . 1.000
    C C14 0.47339(14) 0.41345(7) 0.23175(6) 0.0273(3) Uani . . 1.000
    C C15 0.56395(15) 0.46933(8) 0.19741(7) 0.0334(4) Uani . . 1.000
    C C16 0.64831(16) 0.52222(8) 0.23146(7) 0.0375(4) Uani . . 1.000
    C C17 0.64816(16) 0.52281(8) 0.30109(7) 0.0377(4) Uani . . 1.000
    C C18 0.56445(15) 0.47022(8) 0.33632(7) 0.0326(4) Uani . . 1.000
    C C19 0.47527(14) 0.41474(7) 0.30188(6) 0.0266(3) Uani . . 1.000
    O O1 0.09781(10) 0.19372(5) 0.01540(5) 0.0310(3) Uani . . 1.000
    O O2 0.02145(11) 0.12332(6) 0.10467(5) 0.0394(3) Uani . . 1.000
    O O3 0.43276(10) 0.18006(5) -0.04013(4) 0.0292(3) Uani . . 1.000
    O O4 0.37854(10) 0.18308(5) 0.06640(4) 0.0321(3) Uani . . 1.000
    N N1 0.12751(12) -0.03103(6) 0.04271(5) 0.0297(3) Uani . . 1.000
    N N2 0.35933(12) -0.00112(6) -0.02910(5) 0.0294(3) Uani . . 1.000
    C C1 0.17714(13) 0.05048(7) 0.03435(6) 0.0233(3) Uani . . 1.000
    C C2 0.19595(15) -0.09731(7) 0.01534(7) 0.0320(4) Uani . . 1.000
    C C3 0.30534(15) -0.08191(7) -0.02325(7) 0.0323(4) Uani . . 1.000
    C C4 0.29838(13) 0.06421(7) 0.00344(5) 0.0224(3) Uani . . 1.000
    C C5 0.09064(13) 0.12624(7) 0.05662(6) 0.0248(3) Uani . . 1.000
    C C6 0.37460(13) 0.15038(7) 0.01113(6) 0.0229(3) Uani . . 1.000
    H H3N 0.4009(17) 0.3551(9) 0.3814(8) 0.040(4) Uiso . . 1.000
    H H8 0.21240 0.26210 0.39020 0.0370 Uiso calc R 1.000
    H H9 0.05680 0.17530 0.33830 0.0400 Uiso calc R 1.000
    H H10 0.05170 0.16390 0.22300 0.0400 Uiso calc R 1.000
    H H11 0.19720 0.24340 0.15970 0.0380 Uiso calc R 1.000
    H H13 0.38380 0.35440 0.15410 0.0350 Uiso calc R 1.000
    H H15 0.56520 0.46950 0.15110 0.0400 Uiso calc R 1.000
    H H16 0.70780 0.55910 0.20850 0.0450 Uiso calc R 1.000
    H H17 0.70730 0.56050 0.32350 0.0450 Uiso calc R 1.000
    H H18 0.56590 0.47080 0.38260 0.0390 Uiso calc R 1.000
    H H1 0.0346(19) 0.2380(10) 0.0263(8) 0.051(5) Uiso . . 1.000
    H H2 0.16840 -0.15610 0.02270 0.0380 Uiso calc R 1.000
    H H3 0.34360 -0.12960 -0.04630 0.0390 Uiso calc R 1.000
loop_
    _atom_site_aniso_label
    _atom_site_aniso_U_11
    _atom_site_aniso_U_22
    _atom_site_aniso_U_33
    _atom_site_aniso_U_12
    _atom_site_aniso_U_13
    _atom_site_aniso_U_23
    N3 0.0286(6) 0.0282(5) 0.0218(5) 0.0012(4) -0.0019(5) 0.0008(4)
    C7 0.0276(7) 0.0236(5) 0.0262(6) 0.0030(5) -0.0019(6) 0.0002(4)
    C8 0.0344(8) 0.0307(6) 0.0270(6) -0.0001(5) 0.0011(6) 0.0019(5)
    C9 0.0338(8) 0.0288(6) 0.0385(7) -0.0013(6) 0.0026(6) 0.0029(5)
    C10 0.0312(8) 0.0274(5) 0.0403(7) -0.0006(5) -0.0052(7) -0.0038(5)
    C11 0.0347(8) 0.0306(6) 0.0293(6) 0.0043(6) -0.0046(6) -0.0047(5)
    C12 0.0290(7) 0.0264(5) 0.0249(6) 0.0051(5) -0.0016(6) -0.0004(4)
    C13 0.0327(8) 0.0316(6) 0.0230(6) 0.0053(5) -0.0010(6) 0.0023(5)
    C14 0.0286(7) 0.0263(5) 0.0271(6) 0.0055(5) -0.0014(6) 0.0035(5)
    C15 0.0383(9) 0.0304(6) 0.0316(7) 0.0037(6) 0.0023(6) 0.0087(5)
    C16 0.0364(9) 0.0298(6) 0.0464(8) -0.0021(6) 0.0033(7) 0.0089(6)
    C17 0.0366(9) 0.0289(6) 0.0475(8) -0.0035(6) -0.0036(7) -0.0011(5)
    C18 0.0356(8) 0.0302(6) 0.0320(7) 0.0001(6) -0.0038(6) -0.0021(5)
    C19 0.0273(7) 0.0237(5) 0.0288(6) 0.0036(5) -0.0008(6) 0.0016(5)
    O1 0.0317(6) 0.0247(4) 0.0365(5) 0.0077(4) 0.0062(4) 0.0064(3)
    O2 0.0492(7) 0.0356(4) 0.0333(5) 0.0027(5) 0.0135(5) 0.0015(4)
    O3 0.0357(6) 0.0276(4) 0.0244(4) -0.0102(4) 0.0000(4) 0.0008(3)
    O4 0.0382(6) 0.0310(4) 0.0271(4) -0.0074(4) -0.0005(4) -0.0061(3)
    N1 0.0293(6) 0.0233(5) 0.0364(6) -0.0043(4) -0.0031(5) 0.0027(4)
    N2 0.0288(6) 0.0261(5) 0.0334(6) -0.0002(4) -0.0018(5) -0.0049(4)
    C1 0.0251(7) 0.0219(5) 0.0229(6) -0.0011(5) -0.0039(5) 0.0016(4)
    C2 0.0325(8) 0.0192(5) 0.0442(7) -0.0035(5) -0.0090(7) 0.0000(5)
    C3 0.0328(8) 0.0233(5) 0.0407(8) 0.0024(5) -0.0059(6) -0.0080(5)
    C4 0.0253(7) 0.0210(5) 0.0209(5) 0.0002(4) -0.0042(5) 0.0009(4)
    C5 0.0248(7) 0.0237(5) 0.0259(6) -0.0029(5) -0.0020(5) 0.0003(4)
    C6 0.0207(7) 0.0216(5) 0.0263(6) 0.0006(4) -0.0026(5) 0.0005(4)
_geom_special_details
;
Bond distances, angles <i>etc</i>. have been calculated using the rounded
fractional coordinates. All su's are estimated from the variances of the
(full) variance-covariance matrix. The cell e.s.d.'s are taken into account in
the estimation of distances, angles and torsion angles
;
loop_
    _geom_bond_atom_site_label_1
    _geom_bond_atom_site_label_2
    _geom_bond_site_symmetry_1
    _geom_bond_site_symmetry_2
    _geom_bond_distance
    _geom_bond_publ_flag
    O1 C5 . . 1.3187(14) no
    O2 C5 . . 1.1993(16) no
    O3 C6 . . 1.2750(15) no
    O4 C6 . . 1.2263(14) no
    O1 H1 . . 0.948(17) no
    N3 C7 . . 1.3507(17) no
    N3 C19 . . 1.3520(16) no
    N3 H3N . . 0.944(16) no
    N1 C2 . . 1.3340(16) no
    N1 C1 . . 1.3362(15) no
    N2 C4 . . 1.3345(15) no
    N2 C3 . . 1.3379(15) no
    C7 C8 . . 1.4083(18) no
    C7 C12 . . 1.4265(17) no
    C8 C9 . . 1.358(2) no
    C9 C10 . . 1.420(2) no
    C10 C11 . . 1.3538(19) no
    C11 C12 . . 1.4193(18) no
    C12 C13 . . 1.3881(18) no
    C13 C14 . . 1.3893(18) no
    C14 C19 . . 1.4243(17) no
    C14 C15 . . 1.4229(19) no
    C15 C16 . . 1.354(2) no
    C16 C17 . . 1.414(2) no
    C17 C18 . . 1.360(2) no
    C18 C19 . . 1.4115(19) no
    C8 H8 . . 0.9400 no
    C9 H9 . . 0.9400 no
    C10 H10 . . 0.9400 no
    C11 H11 . . 0.9400 no
    C13 H13 . . 0.9400 no
    C15 H15 . . 0.9400 no
    C16 H16 . . 0.9400 no
    C17 H17 . . 0.9400 no
    C18 H18 . . 0.9400 no
    C1 C4 . . 1.3872(18) no
    C1 C5 . . 1.5046(16) no
    C2 C3 . . 1.371(2) no
    C4 C6 . . 1.5156(16) no
    C2 H2 . . 0.9400 no
    C3 H3 . . 0.9400 no
loop_
    _geom_angle_atom_site_label_1
    _geom_angle_atom_site_label_2
    _geom_angle_atom_site_label_3
    _geom_angle_site_symmetry_1
    _geom_angle_site_symmetry_2
    _geom_angle_site_symmetry_3
    _geom_angle
    _geom_angle_publ_flag
    C5 O1 H1 . . . 111.0(10) no
    C7 N3 C19 . . . 123.26(11) no
    C19 N3 H3N . . . 119.5(10) no
    C7 N3 H3N . . . 116.8(9) no
    C1 N1 C2 . . . 116.22(11) no
    C3 N2 C4 . . . 116.12(11) no
    N3 C7 C12 . . . 119.30(11) no
    C8 C7 C12 . . . 120.47(11) no
    N3 C7 C8 . . . 120.21(11) no
    C7 C8 C9 . . . 119.14(12) no
    C8 C9 C10 . . . 121.24(13) no
    C9 C10 C11 . . . 120.48(13) no
    C10 C11 C12 . . . 120.44(13) no
    C11 C12 C13 . . . 123.53(12) no
    C7 C12 C13 . . . 118.28(11) no
    C7 C12 C11 . . . 118.19(12) no
    C12 C13 C14 . . . 121.48(11) no
    C13 C14 C19 . . . 118.43(11) no
    C15 C14 C19 . . . 118.26(11) no
    C13 C14 C15 . . . 123.31(12) no
    C14 C15 C16 . . . 119.94(13) no
    C15 C16 C17 . . . 120.91(13) no
    C16 C17 C18 . . . 121.55(13) no
    C17 C18 C19 . . . 118.55(13) no
    N3 C19 C18 . . . 120.01(11) no
    N3 C19 C14 . . . 119.20(11) no
    C14 C19 C18 . . . 120.79(12) no
    C7 C8 H8 . . . 120.00 no
    C9 C8 H8 . . . 120.00 no
    C8 C9 H9 . . . 119.00 no
    C10 C9 H9 . . . 119.00 no
    C9 C10 H10 . . . 120.00 no
    C11 C10 H10 . . . 120.00 no
    C12 C11 H11 . . . 120.00 no
    C10 C11 H11 . . . 120.00 no
    C12 C13 H13 . . . 119.00 no
    C14 C13 H13 . . . 119.00 no
    C14 C15 H15 . . . 120.00 no
    C16 C15 H15 . . . 120.00 no
    C17 C16 H16 . . . 120.00 no
    C15 C16 H16 . . . 120.00 no
    C16 C17 H17 . . . 119.00 no
    C18 C17 H17 . . . 119.00 no
    C17 C18 H18 . . . 121.00 no
    C19 C18 H18 . . . 121.00 no
    N1 C1 C5 . . . 116.27(11) no
    C4 C1 C5 . . . 122.10(10) no
    N1 C1 C4 . . . 121.53(11) no
    N1 C2 C3 . . . 121.73(10) no
    N2 C3 C2 . . . 122.05(11) no
    N2 C4 C1 . . . 121.20(10) no
    N2 C4 C6 . . . 116.75(11) no
    C1 C4 C6 . . . 121.73(10) no
    O1 C5 C1 . . . 111.23(10) no
    O2 C5 C1 . . . 123.53(10) no
    O1 C5 O2 . . . 125.20(11) no
    O3 C6 C4 . . . 116.64(10) no
    O4 C6 C4 . . . 117.04(10) no
    O3 C6 O4 . . . 126.26(11) no
    N1 C2 H2 . . . 119.00 no
    C3 C2 H2 . . . 119.00 no
    N2 C3 H3 . . . 119.00 no
    C2 C3 H3 . . . 119.00 no
loop_
    _geom_torsion_atom_site_label_1
    _geom_torsion_atom_site_label_2
    _geom_torsion_atom_site_label_3
    _geom_torsion_atom_site_label_4
    _geom_torsion_site_symmetry_1
    _geom_torsion_site_symmetry_2
    _geom_torsion_site_symmetry_3
    _geom_torsion_site_symmetry_4
    _geom_torsion
    _geom_torsion_publ_flag
    C19 N3 C7 C8 . . . . -176.00(12) no
    C19 N3 C7 C12 . . . . 2.58(18) no
    C7 N3 C19 C14 . . . . -2.11(18) no
    C7 N3 C19 C18 . . . . 178.21(12) no
    C1 N1 C2 C3 . . . . -4.7(2) no
    C2 N1 C1 C4 . . . . -4.93(18) no
    C2 N1 C1 C5 . . . . 171.56(11) no
    C3 N2 C4 C6 . . . . 165.73(11) no
    C3 N2 C4 C1 . . . . -7.87(17) no
    C4 N2 C3 C2 . . . . -1.7(2) no
    N3 C7 C12 C11 . . . . 179.63(11) no
    N3 C7 C12 C13 . . . . -0.81(18) no
    C12 C7 C8 C9 . . . . 0.41(19) no
    N3 C7 C8 C9 . . . . 178.98(12) no
    C8 C7 C12 C11 . . . . -1.79(18) no
    C8 C7 C12 C13 . . . . 177.77(12) no
    C7 C8 C9 C10 . . . . 1.2(2) no
    C8 C9 C10 C11 . . . . -1.4(2) no
    C9 C10 C11 C12 . . . . -0.1(2) no
    C10 C11 C12 C13 . . . . -177.91(12) no
    C10 C11 C12 C7 . . . . 1.62(19) no
    C11 C12 C13 C14 . . . . 178.19(12) no
    C7 C12 C13 C14 . . . . -1.35(19) no
    C12 C13 C14 C15 . . . . -178.83(12) no
    C12 C13 C14 C19 . . . . 1.81(19) no
    C13 C14 C19 N3 . . . . -0.13(18) no
    C13 C14 C19 C18 . . . . 179.56(12) no
    C13 C14 C15 C16 . . . . -179.74(13) no
    C19 C14 C15 C16 . . . . -0.39(19) no
    C15 C14 C19 N3 . . . . -179.52(11) no
    C15 C14 C19 C18 . . . . 0.17(18) no
    C14 C15 C16 C17 . . . . 0.1(2) no
    C15 C16 C17 C18 . . . . 0.4(2) no
    C16 C17 C18 C19 . . . . -0.6(2) no
    C17 C18 C19 C14 . . . . 0.33(19) no
    C17 C18 C19 N3 . . . . -179.97(13) no
    N1 C1 C4 N2 . . . . 11.70(18) no
    N1 C1 C4 C6 . . . . -161.58(11) no
    C5 C1 C4 N2 . . . . -164.58(11) no
    C5 C1 C4 C6 . . . . 22.15(17) no
    N1 C1 C5 O1 . . . . -140.94(11) no
    N1 C1 C5 O2 . . . . 36.83(18) no
    C4 C1 C5 O1 . . . . 35.52(16) no
    C4 C1 C5 O2 . . . . -146.71(13) no
    N1 C2 C3 N2 . . . . 8.4(2) no
    N2 C4 C6 O3 . . . . 45.62(15) no
    N2 C4 C6 O4 . . . . -131.77(12) no
    C1 C4 C6 O3 . . . . -140.82(12) no
    C1 C4 C6 O4 . . . . 41.78(17) no
loop_
    _geom_hbond_atom_site_label_D
    _geom_hbond_atom_site_label_H
    _geom_hbond_atom_site_label_A
    _geom_hbond_site_symmetry_A
    _geom_hbond_distance_DH
    _geom_hbond_distance_HA
    _geom_hbond_distance_DA
    _geom_hbond_angle_DHA
    _geom_hbond_publ_flag
    O1 H1 O3 3_455 0.948(17) 1.628(17) 2.5736(13) 174.7(16) yes
    N3 H3N O3 8_555 0.944(16) 1.709(16) 2.6374(13) 167.0(13) yes
    C10 H10 O2 . 0.94 2.50 3.1896(17) 131 yes
    C18 H18 Cg1 4_655 0.94 2.95 3.7213(16) 140 yes
data_global
_journal_date_recd_electronic     2010-07-20
_journal_date_accepted     2010-07-30
_journal_name_full     'Acta Crystallographica, Section E'
_journal_year     2010
_journal_volume     66
_journal_issue      9
_journal_page_first     o2231
_journal_page_last     o2231
_journal_paper_category     QO
_journal_coeditor_code     OM2349
_publ_contact_author_name     'Jafar Attar Gharamaleki'
_publ_contact_author_address
;
Young Researchers Club, Islamic Azad University, North Tehran Branch, Tehran,
 Iran
;
_publ_contact_author_email     'attar_jafar@yahoo.com'
_publ_contact_author_fax     ?
_publ_contact_author_phone     ?
_publ_section_title
;
Acridinium 3-carboxypyrazine-2-carboxylate
;
loop_
    _publ_author_name
    _publ_author_footnote
    _publ_author_address
    'Attar Gharamaleki, Jafar' .
;
Young Researchers Club
Islamic Azad University
North Tehran Branch
Tehran, Iran
;
    'Derikvand, Zohreh' .
;
Department of Chemistry, Faculty of Science
Islamic Azad University, Khorramabad Branch
Khorramabad, Iran
;
    'Stoeckli-Evans, Helen' .
;
Institut de Physique, Universite de Neuch\^atel, Rue Emile-Argand 11, CP 158,
CH-2009 Neuch\^atel, Switzerland
;
