# Supplementary material for: Acridinium 3-carb­oxy­pyrazine-2-carboxyl­ate
Source: Acta Crystallogr Sect E Struct Rep Online. 2010 Aug 11;66(Pt 9):o2231. doi: 10.1107/S1600536810030588 (PMC3008091; doi:10.1107/S1600536810030588)
Supplement: Supplementary file 2 [file e-66-o2231-Isup2.hkl]

# 
# h,k,l, Fc-squared, Fo-squared, sigma(Fo-squared) and status flag 
# 
data_I
_shelx_title ' 064  IPDS2  -50DEGC' 
_shelx_refln_list_code          4 
_shelx_F_calc_maximum      242.81 
_exptl_crystal_F_000      1440.00 
_reflns_d_resolution_high  0.7282 
 
loop_ 
 _symmetry_equiv_pos_as_xyz 
 'x, y, z' 
 '-x+1/2, -y, z+1/2' 
 'x+1/2, -y+1/2, -z' 
 '-x, y+1/2, -z+1/2' 
 '-x, -y, -z' 
 'x-1/2, y, -z-1/2' 
 '-x-1/2, y-1/2, z' 
 'x, -y-1/2, z-1/2' 
 
_cell_length_a    10.0597 
_cell_length_b    15.0623 
_cell_length_c    20.3060 
_cell_angle_alpha  90.000 
_cell_angle_beta   90.000 
_cell_angle_gamma  90.000 
 
_shelx_F_squared_multiplier     1.000 
 
loop_ 
 _refln_index_h 
 _refln_index_k 
 _refln_index_l 
 _refln_F_squared_calc 
 _refln_F_squared_meas 
 _refln_F_squared_sigma 
 _refln_observed_status 
  12   0   0     2576.08     2412.23     44.88 o 
  10   1   0      271.97      266.81     30.29 o 
  12   1   0       19.00       15.57     24.65 o 
   0   2   0      240.77      208.64     23.29 o 
  10   2   0     2925.95     3139.68     42.36 o 
  12   2   0      282.60      294.37     25.65 o 
   2   3   0    15892.00    15851.35    140.38 o 
   8   3   0      106.12      151.34     25.48 o 
  10   3   0     2521.15     2469.10     39.00 o 
  12   3   0      280.91      306.85     25.12 o 
   0   4   0      617.67      694.16     23.41 o 
   2   4   0    16685.15    16593.39    234.21 o 
   4   4   0     1816.32     1817.75     33.74 o 
   6   4   0      256.10      226.26     24.41 o 
   8   4   0      316.21      289.59     27.90 o 
  10   4   0      879.23      914.33     33.02 o 
  12   4   0        9.37       16.65     27.45 o 
   2   5   0    14991.56    15137.29    163.19 o 
   4   5   0       29.02       72.83     17.18 o 
   6   5   0       36.88       22.49     23.23 o 
   8   5   0     1495.95     1389.53     26.03 o 
  10   5   0       62.07       74.73     20.43 o 
  12   5   0       11.65       33.58     27.46 o 
   0   6   0    11581.52    10880.22    126.80 o 
   2   6   0     5167.95     5421.21     91.97 o 
   4   6   0    33644.26    33924.96    104.55 o 
   6   6   0     3016.86     3055.51    128.39 o 
   8   6   0     2267.23     2187.83     29.55 o 
  10   6   0      903.50      890.38     32.77 o 
  12   6   0        2.22       10.78     28.36 o 
   2   7   0     6648.83     6731.87    105.16 o 
   4   7   0     6176.87     6301.06     83.48 o 
   6   7   0       25.62       49.53     17.32 o 
   8   7   0      116.95      130.51     20.06 o 
  10   7   0      434.53      438.41     25.52 o 
  12   7   0       73.52       83.20     21.03 o 
   0   8   0     1666.63     1835.53     30.85 o 
   2   8   0      273.00      300.18     14.29 o 
   4   8   0        5.90       33.60     20.65 o 
   6   8   0      178.95      156.71     16.13 o 
   8   8   0      843.99      815.35     24.79 o 
  10   8   0      351.81      343.07     25.68 o 
  12   8   0       33.94       35.89     27.42 o 
   2   9   0      555.20      585.12     15.49 o 
   4   9   0        8.58      -11.26     18.58 o 
   6   9   0    21182.15    21130.05    241.40 o 
   8   9   0        0.01       11.96     21.76 o 
  10   9   0      404.81      374.77     22.07 o 
  12   9   0        3.81       11.27     27.00 o 
   0  10   0     1414.87     1383.41     21.96 o 
   2  10   0      336.89      337.13     12.90 o 
   4  10   0       39.65       35.88     14.25 o 
   6  10   0        9.07       39.99     22.54 o 
   8  10   0       58.54       58.40     22.91 o 
  10  10   0       31.80       48.16     22.63 o 
  12  10   0        5.97      -17.30     40.47 o 
   2  11   0      583.51      570.17     14.35 o 
   4  11   0     8192.00     7849.33    248.69 o 
   6  11   0      510.54      493.28     18.69 o 
   8  11   0       78.88       70.30     23.64 o 
  10  11   0       73.69       82.72     35.18 o 
   0  12   0      256.87      265.45     19.31 o 
   2  12   0      545.50      559.27     16.65 o 
   4  12   0     1867.17     1798.84     22.96 o 
   6  12   0      883.89      850.83     19.58 o 
   8  12   0      242.41      225.21     27.19 o 
  10  12   0       42.79       58.80     37.19 o 
   2  13   0     1358.98     1356.06     32.58 o 
   4  13   0      198.93      193.41     16.40 o 
   6  13   0      395.01      371.07     23.55 o 
   8  13   0      904.36      746.97     30.12 o 
  10  13   0       14.04       26.31     37.83 o 
   0  14   0      502.17      496.55     29.03 o 
   2  14   0        4.85      -12.76     15.99 o 
   4  14   0      218.10      216.28     21.62 o 
   6  14   0       80.74       74.77     22.09 o 
   8  14   0     1122.59     1069.16     37.29 o 
  10  14   0       57.36      102.17     41.31 o 
   2  15   0      649.86      665.48     20.43 o 
   4  15   0        0.63       17.25     30.33 o 
   6  15   0       39.53       52.14     33.08 o 
   8  15   0      283.51      270.23     37.06 o 
   0  16   0      425.70      433.65     32.70 o 
   2  16   0      352.84      363.78     18.62 o 
   4  16   0        8.92       38.56     31.70 o 
   6  16   0       55.91       74.34     34.89 o 
   8  16   0      139.46      148.49     39.35 o 
   2  17   0       32.25       42.11     18.57 o 
   4  17   0       93.21      106.19     24.01 o 
   6  17   0        3.07       16.46     25.53 o 
   0  18   0     5437.56     5437.99     45.14 o 
   2  18   0       32.58       31.33     20.65 o 
   4  18   0      256.90      311.29     27.15 o 
   6  18   0       69.30       93.55     27.83 o 
   2  19   0        3.45       23.04     26.16 o 
   4  19   0        4.02       19.45     26.85 o 
   0  20   0       42.12       55.76     39.59 o 
   2  20   0      704.23      731.12     30.04 o 
   1   1   1       98.38      112.39     21.74 o 
   2   1   1      621.06      628.59     29.32 o 
   8   1   1       47.41       45.77     24.75 o 
   9   1   1        0.00        2.89     25.82 o 
  10   1   1      939.10      970.18     25.93 o 
  11   1   1      339.70      313.49     18.87 o 
  12   1   1     1287.68     1293.33     22.17 o 
  13   1   1        2.07        2.17     16.84 o 
   0   2   1    10585.76    10421.82    162.04 o 
   1   2   1     8810.70     9012.59    120.17 o 
   2   2   1      626.43      615.29     27.24 o 
   3   2   1    22824.79    23002.32    113.32 o 
   4   2   1      606.01      648.74     23.03 o 
   7   2   1      789.49      747.22     28.61 o 
   8   2   1      189.95      173.17     25.10 o 
   9   2   1        0.53       20.43     26.61 o 
  10   2   1      114.00      124.34     21.17 o 
  11   2   1       62.48       63.62     15.75 o 
  12   2   1      130.03      135.40     17.49 o 
  13   2   1       55.51       58.83     19.08 o 
   1   3   1      515.16      516.33     13.06 o 
   2   3   1    58955.60    61126.46    196.95 o 
   3   3   1     1351.10     1245.78     28.46 o 
   4   3   1     1181.70     1102.26     30.44 o 
   5   3   1     1435.98     1307.94     29.90 o 
   6   3   1       46.80       62.48     22.69 o 
   7   3   1       94.91      116.25     25.39 o 
   8   3   1      191.75      200.52     25.98 o 
   9   3   1        0.25       12.25     18.42 o 
  10   3   1       33.11       36.82     14.93 o 
  11   3   1      172.90      168.44     18.59 o 
  12   3   1       12.90       21.80     19.67 o 
  13   3   1      134.69      113.95     19.65 o 
   0   4   1     1363.78     1318.71     21.03 o 
   1   4   1    11066.10    10782.76     69.76 o 
   2   4   1    23198.14    23671.28    370.34 o 
   3   4   1    14622.87    15084.91    196.29 o 
   4   4   1      159.84      122.36     23.73 o 
   5   4   1        2.17        4.21     22.10 o 
   6   4   1      524.69      508.69     20.41 o 
   7   4   1     1743.60     1590.42     32.49 o 
   8   4   1      685.02      676.28     29.83 o 
   9   4   1       39.93       31.59     20.39 o 
  10   4   1      106.26      108.26     16.82 o 
  11   4   1       79.46       84.57     18.42 o 
  12   4   1        1.66        6.98     15.40 o 
  13   4   1       75.25       61.56     19.75 o 
   1   5   1     5293.56     5198.67     26.39 o 
   2   5   1      367.35      353.64      9.75 o 
   3   5   1        2.48       -5.66     10.90 o 
   4   5   1     3083.57     3311.12     45.45 o 
   5   5   1       60.54       56.83     14.44 o 
   6   5   1      205.82      196.47     24.07 o 
   7   5   1      167.20      147.30     17.87 o 
   8   5   1     1837.13     1796.29     26.91 o 
   9   5   1       99.80       84.02     16.26 o 
  10   5   1        7.06       -1.54     21.29 o 
  11   5   1       76.82       88.12     14.61 o 
  12   5   1       17.48       21.05     17.88 o 
  13   5   1       36.48       42.25     18.51 o 
   0   6   1      494.37      407.27     11.45 o 
   1   6   1     2349.31     2348.67     18.65 o 
   2   6   1      379.39      351.78      9.60 o 
   3   6   1     1419.39     1419.02     16.48 o 
   4   6   1    10771.85    11114.81    131.90 o 
   5   6   1       21.29       19.09     12.23 o 
   6   6   1       61.39       67.66     11.24 o 
   7   6   1      383.20      402.01     13.22 o 
   8   6   1     2863.43     2852.72     25.23 o 
   9   6   1      879.91      894.23     22.11 o 
  10   6   1        3.11       14.05     17.39 o 
  11   6   1        7.90       28.47     19.99 o 
  12   6   1       15.58       25.08     17.41 o 
  13   6   1        1.59        0.65     18.22 o 
   1   7   1       65.76       78.87      7.30 o 
   2   7   1      623.38      646.87     10.41 o 
   3   7   1     1235.84     1281.77     14.32 o 
   4   7   1      230.17      338.95     71.30 o 
   5   7   1     1206.42     1220.36     15.15 o 
   6   7   1      534.12      527.13     12.01 o 
   7   7   1      579.21      573.05     13.79 o 
   8   7   1      280.00      291.03     15.50 o 
   9   7   1       11.21       16.41     15.28 o 
  10   7   1       25.54       20.19     16.71 o 
  11   7   1       89.28      101.13     17.98 o 
  12   7   1        7.19       23.46     19.12 o 
   0   8   1      151.24      154.56     10.50 o 
   1   8   1     1183.91     1063.14     10.74 o 
   2   8   1      573.88      547.33     10.57 o 
   3   8   1       47.10       72.85      9.78 o 
   4   8   1     2456.90     2605.76     18.74 o 
   5   8   1       35.10       27.26     11.26 o 
   6   8   1     2507.02     2445.08     19.81 o 
   7   8   1      190.65      171.48     11.90 o 
   8   8   1        2.66        7.71     15.10 o 
   9   8   1      207.05      231.55     14.90 o 
  10   8   1       70.20       63.32     14.50 o 
  11   8   1       15.52       29.44     18.65 o 
  12   8   1        3.79       13.80     17.32 o 
   1   9   1     1718.96     1545.37     18.13 o 
   2   9   1      210.20      216.41      9.94 o 
   3   9   1      222.48      237.89      8.95 o 
   4   9   1      363.30      387.85     13.69 o 
   5   9   1       42.75       41.55     11.24 o 
   6   9   1       46.35       55.50     15.00 o 
   7   9   1      872.76      870.93     15.19 o 
   8   9   1        4.62       10.81     15.18 o 
   9   9   1      254.83      259.24     17.88 o 
  10   9   1      102.02      105.32     19.06 o 
  11   9   1       11.08       16.55     18.79 o 
  12   9   1       33.49       47.91     22.90 o 
   0  10   1      589.74      587.65     13.91 o 
   1  10   1      433.58      411.80      9.19 o 
   2  10   1       45.07       56.04      8.85 o 
   3  10   1     1068.30     1079.84     11.64 o 
   4  10   1      324.70      306.95     12.03 o 
   5  10   1       41.01       47.39     13.23 o 
   6  10   1     1726.27     1628.29     16.97 o 
   7  10   1      207.69      241.93     13.91 o 
   8  10   1       74.68       59.42     13.52 o 
   9  10   1       30.48       28.73     19.13 o 
  10  10   1       11.98       30.08     20.74 o 
  11  10   1        0.71       -0.40     19.79 o 
  12  10   1        4.43        2.19     32.87 o 
   1  11   1     2371.60     2295.04     22.54 o 
   2  11   1        5.34        2.34      9.13 o 
   3  11   1      281.44      271.53     10.00 o 
   4  11   1        8.51       20.54     12.77 o 
   5  11   1        7.89       17.59     11.38 o 
   6  11   1     2576.63     2454.66     22.28 o 
   7  11   1       41.84       38.26     12.58 o 
   8  11   1       90.32       90.60     13.29 o 
   9  11   1       77.01       81.58     20.01 o 
  10  11   1        0.27       -4.82     18.66 o 
  11  11   1       13.59       27.73     20.92 o 
   0  12   1       93.07      110.60     11.32 o 
   1  12   1      407.16      394.26     11.19 o 
   2  12   1        2.65        3.54     10.53 o 
   3  12   1      923.43      927.18     11.53 o 
   4  12   1     1742.34     1737.02     17.69 o 
   5  12   1      206.52      162.07     13.01 o 
   6  12   1       31.79       46.78     14.71 o 
   7  12   1      178.09      173.81     14.67 o 
   8  12   1     1424.21     1279.69     34.79 o 
   9  12   1        0.79        6.76     17.36 o 
  10  12   1       11.68        9.44     23.82 o 
  11  12   1      146.65      181.90     28.54 o 
   1  13   1     1429.59     1381.95     20.64 o 
   2  13   1        1.54        3.42     11.76 o 
   3  13   1      654.05      614.56     12.84 o 
   4  13   1      832.53      805.46     18.88 o 
   5  13   1       10.18       31.63     12.51 o 
   6  13   1       43.35       38.99     14.39 o 
   7  13   1      118.49      101.79     16.15 o 
   8  13   1      454.41      416.16     20.91 o 
   9  13   1      115.56      123.26     19.21 o 
  10  13   1        0.94       13.52     27.11 o 
   0  14   1      439.70      461.65     17.37 o 
   1  14   1     1758.96     1753.88     21.61 o 
   2  14   1     1626.27     1660.84     14.85 o 
   3  14   1      228.05      188.88     11.15 o 
   4  14   1      102.59       98.30     14.33 o 
   5  14   1        5.13        9.40     15.49 o 
   6  14   1       71.04       63.28     15.49 o 
   7  14   1       16.46       25.78     16.18 o 
   8  14   1       99.46      128.20     21.59 o 
   9  14   1      479.69      523.00     21.46 o 
  10  14   1        0.01       -6.14     23.67 o 
   1  15   1        0.43       -5.40     12.50 o 
   2  15   1     2336.55     2345.93     21.38 o 
   3  15   1     1274.71     1221.38     15.66 o 
   4  15   1        4.51       12.45     15.02 o 
   5  15   1      435.66      430.25     24.51 o 
   6  15   1       26.18       32.81     16.38 o 
   7  15   1       24.70       20.36     15.60 o 
   8  15   1      262.15      230.43     23.07 o 
   9  15   1       24.52       22.98     28.32 o 
   0  16   1       42.10       42.31     17.44 o 
   1  16   1       90.31       92.15     13.55 o 
   2  16   1      111.27      124.82     13.92 o 
   3  16   1       20.24       21.24     15.41 o 
   4  16   1      234.46      224.98     19.27 o 
   5  16   1        2.29        8.85     14.90 o 
   6  16   1        0.02        7.29     24.20 o 
   7  16   1      169.36      192.10     18.71 o 
   8  16   1        2.34        6.27     27.77 o 
   1  17   1       11.84       17.86     16.07 o 
   2  17   1       82.85       89.65     13.44 o 
   3  17   1       73.06       78.30     14.62 o 
   4  17   1        4.60       -3.65     16.94 o 
   5  17   1       63.98       75.72     17.67 o 
   6  17   1       26.71       21.17     18.60 o 
   7  17   1        0.10        0.45     19.54 o 
   0  18   1       59.99       73.21     20.43 o 
   1  18   1      444.01      486.78     18.00 o 
   2  18   1       64.82       76.81     14.29 o 
   3  18   1       75.73       71.82     17.70 o 
   4  18   1        3.36        5.59     17.90 o 
   5  18   1       99.21      111.61     21.79 o 
   6  18   1       27.50       37.61     20.10 o 
   1  19   1        4.58       21.54     16.31 o 
   2  19   1      106.31      100.16     16.69 o 
   3  19   1        9.47        3.34     18.92 o 
   4  19   1        6.04        5.39     22.37 o 
   5  19   1      216.48      242.91     23.60 o 
   0  20   1     1340.84     1309.95     37.20 o 
   1  20   1        1.88       23.37     17.63 o 
   2  20   1       31.87       25.09     16.33 o 
   3  20   1      197.48      190.80     19.02 o 
   1   0   2      380.23      423.02     25.51 o 
   2   0   2     1663.92     1518.05     49.34 o 
   3   0   2     2723.00     2686.12     50.71 o 
   4   0   2     7830.12     7943.37     72.62 o 
   5   0   2      426.14      454.99     27.52 o 
   6   0   2      186.25      179.46     24.02 o 
   7   0   2        0.87       12.74     16.66 o 
   8   0   2       50.20       69.88     25.19 o 
   9   0   2      165.50      162.82     27.59 o 
  10   0   2       92.64       89.19     29.16 o 
  11   0   2        0.01       21.66     30.67 o 
  12   0   2      113.70      120.70     34.99 o 
  13   0   2       37.28       33.05     27.32 o 
   1   1   2     2831.31     2711.00     43.51 o 
   2   1   2     1286.65     1349.14     24.39 o 
   3   1   2     5433.38     5310.75     52.44 o 
   4   1   2        0.27        7.84     21.36 o 
   5   1   2      217.42      249.36     24.27 o 
   6   1   2      600.11      629.66     27.18 o 
   7   1   2      342.73      359.75     20.64 o 
   8   1   2        0.01       15.37     17.67 o 
   9   1   2      127.72      132.85     19.46 o 
  10   1   2       56.25       68.78     20.58 o 
  11   1   2      238.78      258.14     22.99 o 
  12   1   2      284.53      279.03     20.49 o 
  13   1   2       12.04       22.68     18.89 o 
   0   2   2     6076.19     5803.20     55.64 o 
   1   2   2     3091.61     2811.68     45.84 o 
   2   2   2    42533.82    42984.67    395.72 o 
   3   2   2        0.07        4.31     23.42 o 
   4   2   2        6.77       -2.16     22.54 o 
   5   2   2      111.65      126.36     16.66 o 
   6   2   2     1986.87     1985.44     34.80 o 
   7   2   2       23.44        9.70     17.69 o 
   8   2   2       57.19       58.74     14.85 o 
   9   2   2       80.65       74.03     19.18 o 
  10   2   2     1426.14     1420.97     52.56 o 
  11   2   2        1.03       14.64     21.95 o 
  12   2   2      711.65      705.82     21.74 o 
  13   2   2       20.66       19.62     17.23 o 
   1   3   2     5122.39     4990.11     74.39 o 
   2   3   2     6556.56     6454.52    140.29 o 
   3   3   2     1274.86     1255.52     32.83 o 
   4   3   2       95.47      130.18     17.25 o 
   5   3   2        0.03        1.96     21.56 o 
   6   3   2        3.93        0.78     22.74 o 
   7   3   2       31.70       39.99     17.74 o 
   8   3   2      593.42      574.02     28.55 o 
   9   3   2      124.98      135.08     16.55 o 
  10   3   2      149.87      151.68     21.61 o 
  11   3   2        1.88        5.80     18.33 o 
  12   3   2      217.13      210.83     18.05 o 
  13   3   2        0.34        4.33     20.31 o 
   0   4   2    13521.64    12447.10     63.11 o 
   1   4   2      214.79      214.58     11.05 o 
   2   4   2     4119.50     4014.53     42.49 o 
   3   4   2        0.72        6.24     10.84 o 
   4   4   2       60.78       43.64     19.07 o 
   5   4   2      258.38      251.96     23.68 o 
   6   4   2       14.60       10.88     22.93 o 
   7   4   2        7.74       16.81     24.70 o 
   8   4   2     1319.37     1193.01     31.97 o 
   9   4   2       18.65       35.02     21.59 o 
  10   4   2      145.52      140.51     15.06 o 
  11   4   2       43.39       48.50     19.30 o 
  12   4   2        2.32        6.14     18.17 o 
  13   4   2        0.38       -4.55     20.46 o 
   1   5   2     2720.66     2535.36     16.85 o 
   2   5   2      373.07      411.73     10.73 o 
   3   5   2       56.18      107.16     25.94 o 
   4   5   2       67.38       75.61     15.30 o 
   5   5   2        5.37       15.54     18.45 o 
   6   5   2       99.74      100.62     17.35 o 
   7   5   2       82.66       95.47     24.75 o 
   8   5   2     2204.79     2343.72     36.00 o 
   9   5   2      130.04      142.76     13.28 o 
  10   5   2        1.10        8.45     15.46 o 
  11   5   2        0.10       -1.39     16.64 o 
  12   5   2       43.30       38.35     16.67 o 
  13   5   2        1.39       -1.15     24.70 o 
   0   6   2     1822.61     1795.64     34.56 o 
   1   6   2      184.88      179.15      9.19 o 
   2   6   2     8316.52     8924.69     56.56 o 
   3   6   2       21.56       30.60     10.06 o 
   4   6   2      327.04      330.52     14.38 o 
   5   6   2       70.03       73.18     13.49 o 
   6   6   2      370.00      369.07     14.34 o 
   7   6   2      128.22      128.14     21.28 o 
   8   6   2     1301.59     1316.39     16.82 o 
   9   6   2       98.93       93.17     16.15 o 
  10   6   2      241.88      252.25     17.43 o 
  11   6   2       70.17       71.11     18.27 o 
  12   6   2        8.24        8.48     18.15 o 
  13   6   2        0.56       -3.83     18.62 o 
   1   7   2     1972.62     1948.12     14.01 o 
   2   7   2      985.96      942.02     11.15 o 
   3   7   2       17.42       64.64     27.02 o 
   4   7   2    13835.90    14288.96    179.46 o 
   5   7   2      493.09      497.44     12.99 o 
   6   7   2      525.90      531.41     12.29 o 
   7   7   2     1364.10     1300.02     27.72 o 
   8   7   2       92.82       99.82     15.78 o 
   9   7   2      254.12      261.23     15.23 o 
  10   7   2      266.94      275.57     15.13 o 
  11   7   2       30.88       32.06     15.51 o 
  12   7   2       32.79       52.04     19.57 o 
   0   8   2     2090.47     2038.67     19.77 o 
   1   8   2       68.39       64.66      7.95 o 
   2   8   2      292.98      335.94      8.60 o 
   3   8   2      108.04      112.14     10.71 o 
   4   8   2      664.37      659.53     13.14 o 
   5   8   2     1116.18     1113.37     14.60 o 
   6   8   2      284.11      309.10     12.96 o 
   7   8   2      440.97      467.83     14.24 o 
   8   8   2      573.53      578.40     14.97 o 
   9   8   2       29.53       40.47     13.82 o 
  10   8   2       45.09       41.97     18.53 o 
  11   8   2        0.16       21.33     18.17 o 
  12   8   2       31.63       39.09     19.39 o 
   1   9   2      397.45      350.41     10.20 o 
   2   9   2       56.73       43.01      9.31 o 
   3   9   2       28.28       32.92      9.46 o 
   4   9   2       31.59       33.28     11.07 o 
   5   9   2       92.85       93.47     10.68 o 
   6   9   2     3529.16     3394.23     42.31 o 
   7   9   2        2.24        1.64     13.57 o 
   8   9   2       27.09       37.12     12.85 o 
   9   9   2       11.75       25.98     15.80 o 
  10   9   2       70.94       68.96     16.77 o 
  11   9   2       53.26       66.70     19.29 o 
  12   9   2       80.50       84.52     24.59 o 
   0  10   2        3.17       -0.20     13.43 o 
   1  10   2      170.72      179.20      8.78 o 
   2  10   2        3.46       -4.23      7.73 o 
   3  10   2       12.74       34.25     11.02 o 
   4  10   2      247.50      229.98     13.09 o 
   5  10   2       74.30       65.31     11.89 o 
   6  10   2      548.80      488.36     14.06 o 
   7  10   2       61.19       64.13     12.30 o 
   8  10   2       25.74       27.48     14.83 o 
   9  10   2        1.83        7.59     15.85 o 
  10  10   2        6.05       -1.16     20.61 o 
  11  10   2        0.37        4.77     22.62 o 
  12  10   2       76.31       45.17     34.01 o 
   1  11   2       82.01       88.22      8.76 o 
   2  11   2      267.38      271.57      9.90 o 
   3  11   2      239.87      240.65     10.84 o 
   4  11   2     1058.08     1012.35     17.40 o 
   5  11   2       83.78       73.36     21.20 o 
   6  11   2      196.02      185.72     16.08 o 
   7  11   2      164.54      151.53     17.78 o 
   8  11   2       93.49       77.82     15.29 o 
   9  11   2       13.56        5.93     20.05 o 
  10  11   2        0.57       10.80     21.54 o 
  11  11   2       27.24       21.12     24.38 o 
   0  12   2      348.72      349.12     15.20 o 
   1  12   2      164.17      145.84      8.97 o 
   2  12   2      420.33      434.52     12.49 o 
   3  12   2      101.09       94.74      9.93 o 
   4  12   2      851.60      850.99     18.23 o 
   5  12   2      142.53      132.57     13.73 o 
   6  12   2      118.10      141.84     17.54 o 
   7  12   2      178.52      166.38     15.21 o 
   8  12   2        2.76        7.17     15.54 o 
   9  12   2       10.50       38.15     20.60 o 
  10  12   2        6.76       20.34     19.07 o 
  11  12   2        2.19       -1.29     25.96 o 
   1  13   2      217.82      203.52      9.65 o 
   2  13   2      401.02      402.70     11.16 o 
   3  13   2      136.42      136.88     10.79 o 
   4  13   2       68.86       68.53     12.46 o 
   5  13   2        5.49       -6.70     13.90 o 
   6  13   2      105.68      101.51     16.95 o 
   7  13   2       21.11       21.26     17.79 o 
   8  13   2      539.58      472.45     18.56 o 
   9  13   2       56.54       78.04     18.86 o 
  10  13   2      185.55      174.72     25.18 o 
   0  14   2       11.13       16.83     15.65 o 
   1  14   2      267.53      269.51     11.01 o 
   2  14   2      705.71      669.83     13.66 o 
   3  14   2      208.30      223.43     13.04 o 
   4  14   2      170.40      172.90     14.71 o 
   5  14   2      256.63      277.07     15.55 o 
   6  14   2      248.81      227.61     14.14 o 
   7  14   2       59.35       53.38     20.03 o 
   8  14   2      288.87      198.58     18.55 o 
   9  14   2       52.29       56.97     17.38 o 
  10  14   2       26.26        9.42     22.04 o 
   1  15   2      205.41      203.18     13.03 o 
   2  15   2       44.76       53.20     11.98 o 
   3  15   2       45.65       37.18     12.17 o 
   4  15   2        1.14        6.85     12.15 o 
   5  15   2       20.41       44.43     17.96 o 
   6  15   2      141.38      132.61     17.51 o 
   7  15   2       10.54       25.15     15.82 o 
   8  15   2      162.74      154.99     23.19 o 
   9  15   2        5.67       -9.73     21.03 o 
   0  16   2      841.79      844.28     26.59 o 
   1  16   2       18.81       25.60     12.37 o 
   2  16   2     1280.89     1304.01     15.23 o 
   3  16   2       25.57       35.93     14.13 o 
   4  16   2      156.71      156.13     16.30 o 
   5  16   2       33.32       39.52     16.45 o 
   6  16   2      118.18      118.18     17.64 o 
   7  16   2        0.11       -2.22     16.39 o 
   8  16   2        4.07        0.68     20.84 o 
   1  17   2      134.56      137.65     14.85 o 
   2  17   2      533.65      533.67     18.08 o 
   3  17   2       14.65       17.16     14.72 o 
   4  17   2        1.68       -3.06     15.40 o 
   5  17   2       10.02       32.31     15.81 o 
   6  17   2        0.30        5.00     16.45 o 
   7  17   2       28.05       57.27     22.45 o 
   0  18   2     1884.07     2010.21     26.10 o 
   1  18   2        0.00       19.86     17.10 o 
   2  18   2       14.00       27.54     15.52 o 
   3  18   2       51.96       67.50     17.84 o 
   4  18   2       32.94       47.76     26.09 o 
   5  18   2       23.12       30.82     22.13 o 
   6  18   2      205.46      270.89     28.12 o 
   1  19   2       18.54       19.45     16.50 o 
   2  19   2        3.64       -1.36     16.53 o 
   3  19   2       10.23       12.93     17.19 o 
   4  19   2        7.20       16.18     28.89 o 
   5  19   2        0.67        8.83     20.02 o 
   0  20   2        2.13       -2.94     22.58 o 
   1  20   2        6.45       -6.17     17.71 o 
   2  20   2        0.06        7.23     18.03 o 
   3  20   2       59.77       53.37     18.53 o 
   1   1   3      537.88      468.14     19.87 o 
   2   1   3    14231.67    14201.98    125.82 o 
   3   1   3       40.29       53.89     13.04 o 
   4   1   3      703.32      703.62     19.55 o 
   5   1   3      395.44      394.72     16.82 o 
   6   1   3      260.13      316.67     19.60 o 
   7   1   3        0.02       -1.84     16.64 o 
   8   1   3      173.83      180.43     18.54 o 
   9   1   3        0.11       -3.90     18.91 o 
  10   1   3      355.69      369.39     23.88 o 
  11   1   3      207.26      170.71     23.16 o 
  12   1   3      191.83      192.89     25.30 o 
  13   1   3        0.00        8.71     22.07 o 
   0   2   3    31545.84    33143.13    155.67 o 
   1   2   3      187.82      215.32     17.78 o 
   2   2   3     2969.56     2879.46     40.92 o 
   3   2   3     7763.23     7298.59     83.10 o 
   4   2   3     1062.00     1082.32     25.32 o 
   5   2   3       24.01       26.58     16.14 o 
   6   2   3      507.34      517.03     19.60 o 
   7   2   3     1665.73     1641.24     25.05 o 
   8   2   3       78.43       87.61     19.85 o 
   9   2   3        6.66       13.85     19.02 o 
  10   2   3      454.88      430.09     30.11 o 
  11   2   3       71.17       66.31     24.47 o 
  12   2   3       20.83       29.10     24.72 o 
  13   2   3        6.67        7.77     20.44 o 
   1   3   3       96.71      122.41     12.07 o 
   2   3   3    23930.58    24211.54    145.09 o 
   3   3   3      571.78      590.30     17.44 o 
   4   3   3     7565.99     7676.18     51.64 o 
   5   3   3       38.71       33.94     17.13 o 
   6   3   3     3708.35     3512.34     73.61 o 
   7   3   3      293.83      310.43     20.51 o 
   8   3   3       53.96       55.00     19.97 o 
   9   3   3      217.99      201.21     20.52 o 
  10   3   3      763.18      717.54     24.11 o 
  11   3   3      241.98      257.82     25.30 o 
  12   3   3        4.82       -0.55     19.94 o 
  13   3   3        1.29        4.54     23.77 o 
   0   4   3       89.57       93.80     13.14 o 
   1   4   3     4007.82     3907.42     50.02 o 
   2   4   3     7109.65     7101.97     66.61 o 
   3   4   3    15846.26    15574.85     57.28 o 
   4   4   3     2729.86     2594.98     37.27 o 
   5   4   3       14.17       14.60     13.93 o 
   6   4   3       30.70       26.96     18.17 o 
   7   4   3     1400.48     1347.92     25.59 o 
   8   4   3      387.35      356.98     22.07 o 
   9   4   3      219.40      238.55     22.55 o 
  10   4   3       35.56       42.19     21.33 o 
  11   4   3       46.44       53.42     14.40 o 
  12   4   3      117.11      114.27     18.82 o 
  13   4   3        3.48       -0.47     24.05 o 
   1   5   3      111.20      114.85      9.75 o 
   2   5   3      396.06      360.69     12.76 o 
   3   5   3      264.86      296.25     13.21 o 
   4   5   3     1509.36     1657.03     29.81 o 
   5   5   3       16.34        6.86     22.49 o 
   6   5   3       32.35       32.02     16.99 o 
   7   5   3        8.98        9.72     21.07 o 
   8   5   3     1396.48     1357.79     23.57 o 
   9   5   3      161.02      157.41     22.17 o 
  10   5   3       21.27       34.66     23.45 o 
  11   5   3       45.01       53.97     15.26 o 
  12   5   3      298.78      281.51     23.06 o 
  13   5   3       65.59       67.54     21.25 o 
   0   6   3     7049.43     6970.55     63.33 o 
   1   6   3     1428.60     1434.92     12.19 o 
   2   6   3     4389.81     4572.48     37.02 o 
   3   6   3     1169.75     1116.52     16.43 o 
   4   6   3     1186.83     1258.03     46.34 o 
   5   6   3      255.93      255.07     17.28 o 
   6   6   3       17.38       18.20     13.70 o 
   7   6   3        7.60       10.82     20.21 o 
   8   6   3     1100.46     1094.23     25.31 o 
   9   6   3      318.79      324.92     13.96 o 
  10   6   3       39.71       39.09     15.61 o 
  11   6   3       25.38       38.77     16.70 o 
  12   6   3        0.50        8.75     22.95 o 
  13   6   3      100.06       99.51     29.00 o 
   1   7   3     2111.88     2108.52     26.29 o 
   2   7   3     4376.19     4562.35     48.22 o 
   3   7   3       29.84       41.27      9.71 o 
   4   7   3      134.18      142.61     14.35 o 
   5   7   3      683.44      659.56     16.59 o 
   6   7   3        6.72       16.49     17.31 o 
   7   7   3     1408.90     1348.66     57.73 o 
   8   7   3      137.11      121.67     13.97 o 
   9   7   3       14.95        8.51     14.70 o 
  10   7   3      413.06      409.86     15.20 o 
  11   7   3      107.13      120.88     17.19 o 
  12   7   3        5.60       10.45     18.75 o 
   0   8   3     1847.19     1972.18     22.71 o 
   1   8   3      834.26      791.82     11.33 o 
   2   8   3      266.96      308.47      9.12 o 
   3   8   3      804.91      853.32     11.58 o 
   4   8   3      267.74      268.47     12.49 o 
   5   8   3      236.33      270.41     14.95 o 
   6   8   3      504.37      491.85     15.91 o 
   7   8   3      921.74      892.22     19.34 o 
   8   8   3        8.63       24.35     16.06 o 
   9   8   3      231.88      258.67     19.01 o 
  10   8   3      125.74      141.96     16.20 o 
  11   8   3       49.34       42.88     20.30 o 
  12   8   3       10.66       17.78     20.30 o 
   1   9   3      228.56      208.27      9.89 o 
   2   9   3      286.16      293.44     10.08 o 
   3   9   3        1.81        8.53      8.59 o 
   4   9   3        1.66        5.22     13.60 o 
   5   9   3      262.21      272.68     13.95 o 
   6   9   3      279.38      292.23     13.94 o 
   7   9   3      256.11      267.75     13.14 o 
   8   9   3        5.25       14.05     14.29 o 
   9   9   3      136.04      130.62     16.26 o 
  10   9   3       81.10       88.78     16.74 o 
  11   9   3        0.21        7.78     21.95 o 
  12   9   3        1.59       15.24     23.24 o 
   0  10   3     1035.57     1133.61     16.88 o 
   1  10   3      763.92      735.47      9.98 o 
   2  10   3     1312.60     1273.79     12.17 o 
   3  10   3      657.42      669.14     10.34 o 
   4  10   3      763.99      755.96     13.65 o 
   5  10   3        0.31       -6.22     10.53 o 
   6  10   3      784.78      809.22     17.37 o 
   7  10   3       73.83       74.46     16.09 o 
   8  10   3      337.61      322.78     15.55 o 
   9  10   3       13.09       14.29     15.59 o 
  10  10   3        0.54       14.55     19.89 o 
  11  10   3        0.08       11.19     22.83 o 
   1  11   3      148.12      142.67      9.58 o 
   2  11   3      499.20      502.18      9.41 o 
   3  11   3      166.27      169.60     10.66 o 
   4  11   3       17.81       26.31     14.74 o 
   5  11   3      639.95      635.49     16.77 o 
   6  11   3       59.05       62.85     14.07 o 
   7  11   3      120.55      112.56     14.52 o 
   8  11   3       77.38       78.19     18.77 o 
   9  11   3      113.54      144.37     20.32 o 
  10  11   3      156.52      191.20     22.21 o 
  11  11   3        2.66       11.84     22.32 o 
   0  12   3      104.09       95.94     13.03 o 
   1  12   3      482.15      464.99      9.60 o 
   2  12   3        7.60       18.31     10.31 o 
   3  12   3      649.32      675.69     12.48 o 
   4  12   3      561.92      546.00     14.09 o 
   5  12   3      620.03      520.84     17.00 o 
   6  12   3       21.79       24.41     12.58 o 
   7  12   3      249.64      259.69     15.48 o 
   8  12   3       54.76       56.09     14.13 o 
   9  12   3       25.44       12.33     17.41 o 
  10  12   3      107.09      133.80     22.98 o 
  11  12   3      125.78      132.90     21.43 o 
   1  13   3      943.57      918.12     11.39 o 
   2  13   3       44.39       37.51      9.95 o 
   3  13   3     3272.42     3223.03     30.79 o 
   4  13   3      848.83      833.63     18.38 o 
   5  13   3        2.69       13.67     14.02 o 
   6  13   3       21.02       32.19     16.87 o 
   7  13   3        7.87        1.15     13.64 o 
   8  13   3      102.99      100.65     20.51 o 
   9  13   3      179.18      221.47     21.47 o 
  10  13   3        0.01       22.00     23.89 o 
   0  14   3     1164.91     1172.71     18.81 o 
   1  14   3     1546.92     1515.59     15.00 o 
   2  14   3      366.62      374.81     11.32 o 
   3  14   3        3.25        2.16     11.48 o 
   4  14   3       90.71       88.38     13.48 o 
   5  14   3       41.61       56.34     14.35 o 
   6  14   3       72.93       87.24     16.15 o 
   7  14   3       26.72       31.70     18.50 o 
   8  14   3       64.52       50.21     18.44 o 
   9  14   3      286.98      310.67     18.20 o 
  10  14   3       28.97       43.20     29.12 o 
   1  15   3        2.00       19.35     10.10 o 
   2  15   3      260.51      283.49     11.67 o 
   3  15   3      145.08      126.71     11.41 o 
   4  15   3      153.35      153.42     15.50 o 
   5  15   3      326.49      349.57     19.15 o 
   6  15   3       27.23       33.39     18.90 o 
   7  15   3       85.89       91.86     17.81 o 
   8  15   3       16.07       24.18     16.63 o 
   9  15   3       42.85       48.83     20.05 o 
   0  16   3       37.56       29.20     21.46 o 
   1  16   3        0.81        3.81     10.81 o 
   2  16   3       12.71       21.60     11.59 o 
   3  16   3        1.23        0.03     12.84 o 
   4  16   3      416.20      395.57     17.49 o 
   5  16   3        5.67       -4.42     16.69 o 
   6  16   3        9.46       14.11     16.19 o 
   7  16   3      203.55      230.68     20.00 o 
   8  16   3       94.73       86.28     20.73 o 
   1  17   3      445.24      464.61     15.36 o 
   2  17   3       40.72       48.97     13.43 o 
   3  17   3       64.09       67.34     13.62 o 
   4  17   3      223.88      229.39     14.61 o 
   5  17   3        3.43        2.72     20.59 o 
   6  17   3       79.38      103.00     18.97 o 
   7  17   3        1.85        6.76     19.82 o 
   0  18   3       81.12       88.41     28.77 o 
   1  18   3        5.52       -1.01     16.99 o 
   2  18   3       12.13        4.07     14.25 o 
   3  18   3        0.72       -4.60     15.81 o 
   4  18   3       47.46       57.13     18.30 o 
   5  18   3      142.40      138.78     17.33 o 
   6  18   3       11.42       15.58     22.97 o 
   1  19   3       35.43       24.07     16.61 o 
   2  19   3       71.79       76.03     16.71 o 
   3  19   3        7.02       19.79     17.18 o 
   4  19   3      127.74      131.74     22.80 o 
   5  19   3      245.07      278.00     24.69 o 
   0  20   3      278.31      268.57     24.02 o 
   1  20   3      327.92      313.47     18.68 o 
   2  20   3       10.56       16.49     20.09 o 
   3  20   3      113.98      120.93     30.08 o 
   1   0   4    12017.30    12117.99    263.22 o 
   2   0   4    11113.76    10921.61    345.67 o 
   3   0   4     7309.36     6649.80    169.05 o 
   4   0   4    10999.30    11416.64     87.78 o 
   5   0   4      415.47      446.52     27.42 o 
   6   0   4      774.91      873.08     31.46 o 
   7   0   4     1116.48     1059.48     32.16 o 
   8   0   4       89.29       97.57     26.12 o 
   9   0   4        5.58        4.85     27.00 o 
  10   0   4      482.06      441.64     31.38 o 
  11   0   4     1024.23     1010.80     36.95 o 
  12   0   4      439.71      392.11     36.82 o 
  13   0   4      153.42      157.86     48.37 o 
   1   1   4     2524.48     2464.01     56.40 o 
   2   1   4       49.98       54.42     11.93 o 
   3   1   4     4134.09     3870.98     62.64 o 
   4   1   4     1403.37     1387.65     26.28 o 
   5   1   4     1634.43     1721.06     24.69 o 
   6   1   4     4627.94     4772.67    129.20 o 
   7   1   4      269.58      225.45     18.42 o 
   8   1   4      323.19      342.44     19.67 o 
   9   1   4       44.86       35.45     19.27 o 
  10   1   4      177.77      176.88     21.07 o 
  11   1   4       17.56       15.25     24.42 o 
  12   1   4       61.29       78.82     24.83 o 
  13   1   4      141.47      143.41     30.50 o 
   0   2   4     3538.00     3523.38     62.39 o 
   1   2   4     1165.58     1143.54     25.86 o 
   2   2   4     6598.64     6213.23     43.38 o 
   3   2   4      225.59      217.63     14.04 o 
   4   2   4        7.95       12.95     17.63 o 
   5   2   4     1404.85     1361.08     24.97 o 
   6   2   4     4143.43     4129.11     85.20 o 
   7   2   4      670.57      698.40     22.26 o 
   8   2   4       12.01       14.11     19.62 o 
   9   2   4      127.83      116.51     19.84 o 
  10   2   4      177.90      199.94     21.59 o 
  11   2   4       61.29       78.77     24.72 o 
  12   2   4       11.59       23.93     26.72 o 
  13   2   4       19.35       25.28     22.62 o 
   1   3   4       95.44      102.39     10.70 o 
   2   3   4     4673.97     4439.28    124.88 o 
   3   3   4        1.16        2.84     13.22 o 
   4   3   4     1587.93     1607.35     22.77 o 
   5   3   4      140.96      154.93     18.50 o 
   6   3   4        0.03       18.34     18.12 o 
   7   3   4        0.68        1.50     18.62 o 
   8   3   4      265.78      285.40     19.91 o 
   9   3   4      102.69       89.21     21.60 o 
  10   3   4      467.52      424.25     24.88 o 
  11   3   4       72.31       64.07     19.76 o 
  12   3   4       92.49       93.02     20.75 o 
  13   3   4       21.05       25.09     20.14 o 
   0   4   4     1666.72     1714.41     34.58 o 
   1   4   4      734.32      709.30     13.77 o 
   2   4   4      961.40      854.04     16.10 o 
   3   4   4      328.60      297.43     15.33 o 
   4   4   4     1665.58     1939.71     22.22 o 
   5   4   4        0.04        9.16     22.20 o 
   6   4   4      359.07      348.51     21.86 o 
   7   4   4       15.82       15.69     19.41 o 
   8   4   4      659.11      656.15     32.30 o 
   9   4   4        3.36       -2.27     21.50 o 
  10   4   4       95.73       82.66     23.44 o 
  11   4   4        1.55        7.09     24.93 o 
  12   4   4       42.71       58.48     21.91 o 
  13   4   4       51.88       48.94     24.48 o 
   1   5   4      935.12      933.32     13.95 o 
   2   5   4      467.56      490.60     13.04 o 
   3   5   4      937.48      968.19     15.76 o 
   4   5   4        2.89        9.50     13.20 o 
   5   5   4        2.03        4.07     22.74 o 
   6   5   4        8.63       23.08     23.72 o 
   7   5   4      152.40      155.23     17.04 o 
   8   5   4      179.19      177.01     23.26 o 
   9   5   4        8.51       17.19     22.80 o 
  10   5   4       21.68       30.15     18.69 o 
  11   5   4        2.20       17.53     27.45 o 
  12   5   4       12.00        5.93     19.51 o 
  13   5   4        2.72        4.63     15.88 o 
   0   6   4      784.02      794.12     17.74 o 
   1   6   4      276.51      252.02     10.44 o 
   2   6   4       25.98       15.23     11.71 o 
   3   6   4       96.50      119.23     10.52 o 
   4   6   4     4439.03     4733.60     24.52 o 
   5   6   4      382.71      350.04     17.96 o 
   6   6   4      373.46      350.30     18.83 o 
   7   6   4      361.38      348.21     27.75 o 
   8   6   4      759.83      764.81     23.35 o 
   9   6   4      128.13      136.34     29.31 o 
  10   6   4      290.91      321.02     22.55 o 
  11   6   4      205.60      223.70     24.19 o 
  12   6   4        1.05        5.84     21.11 o 
  13   6   4        0.10       -3.91     28.89 o 
   1   7   4        0.01        7.32      7.15 o 
   2   7   4      129.28      131.69     10.89 o 
   3   7   4       56.52       59.80      9.87 o 
   4   7   4      174.54      188.85     14.05 o 
   5   7   4      398.84      371.18     15.36 o 
   6   7   4       68.00       69.17     20.48 o 
   7   7   4      527.34      502.84     20.48 o 
   8   7   4        0.35       -0.28     21.78 o 
   9   7   4      652.74      666.57     16.37 o 
  10   7   4       37.18       50.33     16.43 o 
  11   7   4       58.55       87.05     19.93 o 
  12   7   4      271.03      268.00     19.56 o 
   0   8   4    13055.93    13419.09    130.86 o 
   1   8   4     1968.71     2061.53     17.39 o 
   2   8   4       78.88       60.87      9.45 o 
   3   8   4       98.40      102.18      9.04 o 
   4   8   4      569.99      617.42     13.91 o 
   5   8   4     2440.01     2380.26     25.16 o 
   6   8   4      112.86      128.30     18.31 o 
   7   8   4        4.46        5.54     15.50 o 
   8   8   4      393.66      383.17     24.92 o 
   9   8   4      175.71      215.54     23.27 o 
  10   8   4     1030.64     1040.10     20.91 o 
  11   8   4      102.32      112.07     20.75 o 
  12   8   4       29.93       49.34     22.45 o 
   1   9   4       83.19       92.68      8.83 o 
   2   9   4     1915.46     1852.85     15.96 o 
   3   9   4        3.05       -8.87      9.93 o 
   4   9   4      172.39      183.34     12.68 o 
   5   9   4     1050.84     1061.64     15.81 o 
   6   9   4     2296.59     2331.02     19.51 o 
   7   9   4        0.01       22.12     15.64 o 
   8   9   4        0.02      -11.01     15.04 o 
   9   9   4        3.52        4.67     15.59 o 
  10   9   4       93.58       85.63     16.71 o 
  11   9   4       26.12       28.79     20.97 o 
  12   9   4       45.04       53.40     24.62 o 
   0  10   4     4206.17     4311.53     26.57 o 
   1  10   4       18.01       26.82      8.77 o 
   2  10   4        0.62        2.29      9.04 o 
   3  10   4        0.00        1.86      8.60 o 
   4  10   4       67.64       73.56     12.24 o 
   5  10   4       12.21       -3.81     11.40 o 
   6  10   4      180.72      181.40     13.88 o 
   7  10   4       32.87       46.85     13.83 o 
   8  10   4        8.29       12.67     14.39 o 
   9  10   4        7.71       30.05     16.06 o 
  10  10   4      177.53      178.42     15.73 o 
  11  10   4      211.78      222.07     23.58 o 
   1  11   4      441.62      458.50      9.33 o 
   2  11   4       21.31       16.19      9.23 o 
   3  11   4        7.43        5.22     10.87 o 
   4  11   4      244.55      249.09     11.43 o 
   5  11   4       20.82       21.77     13.04 o 
   6  11   4      330.86      358.72     13.28 o 
   7  11   4        4.79        4.74     14.06 o 
   8  11   4      257.20      295.72     15.81 o 
   9  11   4       39.85       39.94     19.29 o 
  10  11   4       87.80      121.40     18.34 o 
  11  11   4       61.11       68.89     19.94 o 
   0  12   4      759.26      773.77     13.46 o 
   1  12   4     1636.93     1579.96     12.14 o 
   2  12   4      515.60      515.12     11.35 o 
   3  12   4      705.17      722.69     10.92 o 
   4  12   4      509.67      494.81     13.80 o 
   5  12   4       86.69       64.25     12.30 o 
   6  12   4      291.57      275.68     19.83 o 
   7  12   4       10.00       26.10     16.98 o 
   8  12   4       35.29       38.50     16.35 o 
   9  12   4       50.68       64.25     17.16 o 
  10  12   4       27.89       37.73     23.21 o 
  11  12   4        3.96        9.20     19.21 o 
   1  13   4      485.47      484.19      9.62 o 
   2  13   4      824.14      833.23     12.79 o 
   3  13   4      493.67      476.44     12.70 o 
   4  13   4       30.67       42.44     12.78 o 
   5  13   4        0.16       -5.00     14.57 o 
   6  13   4       46.43       48.23     17.01 o 
   7  13   4       29.29       46.14     15.81 o 
   8  13   4       42.38       40.72     20.36 o 
   9  13   4      144.93      175.77     19.42 o 
  10  13   4        1.85        6.71     17.75 o 
   0  14   4       80.42       82.52     13.58 o 
   1  14   4      195.48      191.02      9.17 o 
   2  14   4       15.73       13.71      9.92 o 
   3  14   4        5.68        4.21      9.89 o 
   4  14   4        0.87       14.51     12.44 o 
   5  14   4      331.27      338.59     18.15 o 
   6  14   4       41.56       28.98     13.73 o 
   7  14   4        5.82        9.35     16.45 o 
   8  14   4       85.92       74.97     20.57 o 
   9  14   4       33.63       40.77     22.30 o 
   1  15   4      195.15      192.45     10.58 o 
   2  15   4      240.34      236.97     12.51 o 
   3  15   4      191.88      186.09     13.66 o 
   4  15   4        7.16        3.13     13.37 o 
   5  15   4       19.32       32.93     14.35 o 
   6  15   4      272.85      268.46     19.71 o 
   7  15   4       75.23       71.98     17.84 o 
   8  15   4      110.09      125.40     17.16 o 
   9  15   4       58.10       75.03     23.35 o 
   0  16   4        4.18        3.50     15.30 o 
   1  16   4        3.90       14.61     11.51 o 
   2  16   4       73.52       89.61     10.51 o 
   3  16   4        0.00       -3.43     12.80 o 
   4  16   4       25.81        9.91     16.80 o 
   5  16   4        2.66       13.61     16.68 o 
   6  16   4      175.42      183.57     16.26 o 
   7  16   4       10.43       11.46     21.66 o 
   8  16   4      183.34      207.77     23.66 o 
   1  17   4        0.09        0.18     12.09 o 
   2  17   4       60.02       84.02     13.78 o 
   3  17   4      121.49      120.15     13.11 o 
   4  17   4       79.66       86.55     13.56 o 
   5  17   4      187.12      186.25     20.98 o 
   6  17   4      167.47      216.59     19.48 o 
   7  17   4        4.17       13.00     17.86 o 
   0  18   4      586.24      575.79     26.10 o 
   1  18   4       13.31       18.58     15.55 o 
   2  18   4       10.04       25.11     14.36 o 
   3  18   4      187.55      218.23     18.51 o 
   4  18   4       17.48        2.77     18.28 o 
   5  18   4        0.16       11.71     17.45 o 
   6  18   4        0.68       13.10     20.00 o 
   1  19   4       77.34       80.25     16.91 o 
   2  19   4       16.07       17.84     16.37 o 
   3  19   4        5.90       13.46     19.12 o 
   4  19   4        8.42       14.23     22.64 o 
   5  19   4       44.88        0.64     40.67 o 
   0  20   4      453.20      478.32     29.71 o 
   1  20   4        2.24        3.10     16.41 o 
   2  20   4       13.86       21.50     17.99 o 
   1   1   5     2080.33     2033.58     77.76 o 
   2   1   5    14877.73    14391.14    314.94 o 
   3   1   5        2.16        0.48     10.72 o 
   4   1   5       49.71       67.91     14.81 o 
   5   1   5     1538.80     1583.63     29.44 o 
   6   1   5     1005.59     1124.99     22.87 o 
   7   1   5      310.50      318.10     19.46 o 
   8   1   5        2.29        4.39     14.40 o 
   9   1   5       66.69       53.11     19.21 o 
  10   1   5      129.20      139.36     21.12 o 
  11   1   5       44.14       57.34     24.55 o 
  12   1   5        5.58       16.75     27.15 o 
  13   1   5        1.97        4.57     30.36 o 
   0   2   5    10986.12    10069.76     75.54 o 
   1   2   5        0.93        9.95     17.44 o 
   2   2   5      319.43      382.00     16.87 o 
   3   2   5      119.01       93.03     14.49 o 
   4   2   5     9263.33     9597.45     63.72 o 
   5   2   5       15.49       54.63     26.95 o 
   6   2   5      488.74      510.17     21.33 o 
   7   2   5       57.19       41.91     19.24 o 
   8   2   5      442.87      453.54     18.20 o 
   9   2   5       77.89       87.89     21.36 o 
  10   2   5      394.15      375.57     22.32 o 
  11   2   5       33.64       48.34     22.28 o 
  12   2   5       14.41       28.65     27.35 o 
  13   2   5        3.72       19.74     27.91 o 
   1   3   5      345.56      329.68     13.92 o 
   2   3   5     2726.42     2597.09     27.33 o 
   3   3   5     2740.89     2659.05     86.87 o 
   4   3   5      102.00       79.50     13.19 o 
   5   3   5      609.31      636.67     22.90 o 
   6   3   5     2754.25     2639.76     29.25 o 
   7   3   5       38.88       34.97     19.12 o 
   8   3   5      382.17      423.61     22.55 o 
   9   3   5       44.97       43.55     21.34 o 
  10   3   5      450.70      423.92     24.44 o 
  11   3   5        1.52       16.19     24.73 o 
  12   3   5        1.07       10.92     27.58 o 
  13   3   5       12.22       22.08     31.10 o 
   0   4   5      109.17       77.50     12.35 o 
   1   4   5       48.81       38.61     11.44 o 
   2   4   5      444.33      507.15     15.45 o 
   3   4   5       18.13       22.23     13.33 o 
   4   4   5     3054.46     2994.21     79.94 o 
   5   4   5       81.55      104.34     23.38 o 
   6   4   5       39.64       58.31     24.45 o 
   7   4   5       48.82       32.32     20.76 o 
   8   4   5     3820.31     3759.24     33.31 o 
   9   4   5      284.63      281.40     23.93 o 
  10   4   5      137.09      150.14     19.37 o 
  11   4   5        0.51       -3.22     26.58 o 
  12   4   5      186.88      178.95     23.54 o 
  13   4   5        1.27       -3.85     21.56 o 
   1   5   5     2690.90     2601.70     30.48 o 
   2   5   5     2262.49     2384.93     29.08 o 
   3   5   5     1885.89     1994.35     23.18 o 
   4   5   5      985.97      890.34     19.50 o 
   5   5   5       25.74       11.12     22.64 o 
   6   5   5       20.03       13.38     23.47 o 
   7   5   5       27.73       -5.83     25.43 o 
   8   5   5      263.77      291.13     28.28 o 
   9   5   5      122.17      127.76     20.63 o 
  10   5   5        1.40       -0.45     25.22 o 
  11   5   5       74.10       76.74     33.22 o 
  12   5   5       95.67      104.43     21.25 o 
  13   5   5        1.74        4.48     23.45 o 
   0   6   5      148.49      155.53     16.63 o 
   1   6   5     2815.39     2834.78     24.24 o 
   2   6   5       58.14       68.17     11.00 o 
   3   6   5      186.94      183.00     10.66 o 
   4   6   5      182.34      198.10     12.43 o 
   5   6   5      841.05      887.49     17.60 o 
   6   6   5      520.03      571.98     27.56 o 
   7   6   5      756.83      770.61     29.88 o 
   8   6   5      176.84      162.43     27.30 o 
   9   6   5      483.24      492.15     30.55 o 
  10   6   5       91.45      106.69     30.92 o 
  11   6   5       21.85        2.16     33.22 o 
  12   6   5        2.91       16.77     21.64 o 
   1   7   5      648.88      578.48     11.34 o 
   2   7   5     1443.92     1551.01     30.87 o 
   3   7   5       19.06       32.10     12.27 o 
   4   7   5      256.91      297.61     12.69 o 
   5   7   5      410.96      426.28     14.13 o 
   6   7   5      236.48      228.75     18.68 o 
   7   7   5      473.51      468.97     17.38 o 
   8   7   5       82.60       79.57     20.01 o 
   9   7   5        8.22        3.66     20.77 o 
  10   7   5       36.90       21.31     22.61 o 
  11   7   5       10.98        9.91     20.02 o 
  12   7   5      287.19      303.77     19.92 o 
   0   8   5     1158.48     1160.50     15.26 o 
   1   8   5     1185.09     1197.15     14.48 o 
   2   8   5      202.79      233.07      9.11 o 
   3   8   5        0.12       -1.39      9.89 o 
   4   8   5        0.26        7.94     13.72 o 
   5   8   5       24.33       24.42     14.33 o 
   6   8   5       30.28       58.33     17.93 o 
   7   8   5       98.90      101.21     19.23 o 
   8   8   5       45.52       42.45     16.37 o 
   9   8   5       56.28       58.35     13.44 o 
  10   8   5       13.21        8.96     18.72 o 
  11   8   5        0.07        6.73     17.69 o 
  12   8   5       16.70       16.52     20.02 o 
   1   9   5      760.14      766.85     10.27 o 
   2   9   5      268.77      267.96      8.21 o 
   3   9   5      129.66      114.76     11.11 o 
   4   9   5       59.84       55.89     12.14 o 
   5   9   5      286.70      258.51     15.67 o 
   6   9   5      354.12      365.11     19.73 o 
   7   9   5      594.42      580.47     15.23 o 
   8   9   5      165.16      152.72     13.14 o 
   9   9   5        2.08        6.47     15.46 o 
  10   9   5      275.59      266.90     17.52 o 
  11   9   5        3.51        5.47     16.34 o 
  12   9   5        7.64       17.68     25.05 o 
   0  10   5     1586.69     1705.79     18.88 o 
   1  10   5       60.80       70.81      9.19 o 
   2  10   5      705.23      712.39     10.53 o 
   3  10   5      147.87      162.43      9.97 o 
   4  10   5       84.76       78.07     10.35 o 
   5  10   5      254.32      243.24     13.81 o 
   6  10   5      325.02      315.16     16.39 o 
   7  10   5        6.76        9.56     14.07 o 
   8  10   5      464.85      491.36     16.21 o 
   9  10   5        1.95       17.33     14.26 o 
  10  10   5        8.29        8.53     20.00 o 
  11  10   5       96.93      115.49     17.29 o 
   1  11   5       39.42       32.46      8.87 o 
   2  11   5      176.02      171.76      9.10 o 
   3  11   5       28.87       40.07      9.44 o 
   4  11   5      144.64      137.72     10.36 o 
   5  11   5      212.24      216.38     15.84 o 
   6  11   5       54.21       52.14     13.72 o 
   7  11   5        1.82       10.97     12.62 o 
   8  11   5        1.72        8.02     17.67 o 
   9  11   5      172.62      173.90     20.62 o 
  10  11   5       33.11       55.61     21.01 o 
  11  11   5        5.20       14.53     20.10 o 
   0  12   5      640.95      605.17     13.40 o 
   1  12   5      147.59      148.00      8.55 o 
   2  12   5      152.87      143.02     10.07 o 
   3  12   5      384.95      406.32     14.48 o 
   4  12   5       77.65       66.86     12.64 o 
   5  12   5      148.32      131.11     13.84 o 
   6  12   5        1.53       -0.69     16.54 o 
   7  12   5       58.64       62.91     17.51 o 
   8  12   5      159.21      142.60     15.13 o 
   9  12   5        6.90        2.79     19.83 o 
  10  12   5       95.50      139.22     19.30 o 
   1  13   5      314.15      292.53     10.55 o 
   2  13   5      538.25      522.61     10.38 o 
   3  13   5      493.15      470.48     11.41 o 
   4  13   5      427.45      411.00     15.15 o 
   5  13   5      130.38      136.27     17.18 o 
   6  13   5       58.91       68.05     14.88 o 
   7  13   5        0.23        8.30     13.87 o 
   8  13   5      311.30      363.11     20.33 o 
   9  13   5       19.44       16.31     15.96 o 
  10  13   5       61.21       75.84     20.81 o 
   0  14   5      337.01      306.43     16.62 o 
   1  14   5      332.44      319.52     11.86 o 
   2  14   5      248.75      245.21      9.88 o 
   3  14   5      227.09      260.18     14.78 o 
   4  14   5      367.68      352.80     13.92 o 
   5  14   5       27.37        4.91     15.12 o 
   6  14   5       25.73       36.47     15.93 o 
   7  14   5        6.58       20.52     20.25 o 
   8  14   5       87.52      120.14     18.01 o 
   9  14   5      531.86      598.14     23.59 o 
   1  15   5      231.44      208.62     10.68 o 
   2  15   5        0.26       -1.56      9.86 o 
   3  15   5      182.84      182.09     12.79 o 
   4  15   5       24.46       37.78     14.48 o 
   5  15   5      380.59      381.60     18.84 o 
   6  15   5      159.42      157.35     16.72 o 
   7  15   5       53.44       99.99     20.49 o 
   8  15   5       11.29       21.62     19.30 o 
   9  15   5        0.54        4.78     18.85 o 
   0  16   5      117.16      125.98     13.78 o 
   1  16   5        3.68        7.28     10.12 o 
   2  16   5       81.14       87.63     12.76 o 
   3  16   5       18.82       27.72     15.90 o 
   4  16   5      299.52      299.13     17.38 o 
   5  16   5        3.12        6.05     16.72 o 
   6  16   5       92.97       87.91     18.20 o 
   7  16   5       23.11       26.51     18.80 o 
   8  16   5       15.25       30.34     20.35 o 
   1  17   5       24.65       30.46     12.32 o 
   2  17   5        4.79       13.45     13.51 o 
   3  17   5       18.21       22.88     16.92 o 
   4  17   5       20.43       25.35     17.51 o 
   5  17   5       22.86       28.29     20.80 o 
   6  17   5        9.72       23.70     16.93 o 
   7  17   5       57.23       55.17     20.05 o 
   0  18   5      143.88      130.20     17.76 o 
   1  18   5      107.61      101.14     11.74 o 
   2  18   5       90.36       94.17     14.54 o 
   3  18   5      108.70      132.35     14.91 o 
   4  18   5        9.26       17.60     15.22 o 
   5  18   5        0.33       -1.39     19.28 o 
   6  18   5        3.11       10.04     23.53 o 
   1  19   5        1.86        4.15     16.92 o 
   2  19   5        6.55       12.01     15.53 o 
   3  19   5        7.02       21.02     19.48 o 
   4  19   5      156.06      201.32     23.39 o 
   0  20   5       27.12       21.58     28.65 o 
   1  20   5        5.05        6.72     20.33 o 
   2  20   5        9.47       14.64     16.88 o 
   1   0   6    10245.03     9465.23     80.52 o 
   2   0   6     6220.30     6208.42    187.69 o 
   3   0   6       11.69       33.16     16.01 o 
   4   0   6     2025.41     1976.51     28.99 o 
   5   0   6     5505.71     5896.75     59.31 o 
   6   0   6      710.74      661.63     28.81 o 
   7   0   6     2222.81     2409.85     44.38 o 
   8   0   6      976.58     1007.93     32.64 o 
   9   0   6      128.51      128.60     28.52 o 
  10   0   6      484.16      445.66     33.24 o 
  11   0   6      605.16      597.53     34.87 o 
  12   0   6      253.93      226.69     35.98 o 
  13   0   6       44.44       42.73     40.52 o 
   1   1   6       25.28       36.06     17.29 o 
   2   1   6       32.63       53.13     13.41 o 
   3   1   6      155.14      131.02     12.63 o 
   4   1   6      127.66      126.80     12.75 o 
   5   1   6      238.75      289.65     18.23 o 
   6   1   6      269.74      349.24     18.89 o 
   7   1   6     2836.36     2880.72     42.90 o 
   8   1   6       66.42       72.06     18.61 o 
   9   1   6      198.68      194.17     20.26 o 
  10   1   6       13.22        9.81     23.07 o 
  11   1   6      220.18      200.60     23.64 o 
  12   1   6       41.66       43.52     25.10 o 
  13   1   6       75.22       78.68     28.40 o 
   0   2   6     1691.10     1790.93     33.41 o 
   1   2   6     1740.43     1642.79     52.32 o 
   2   2   6       54.99       53.21     14.06 o 
   3   2   6       15.19       10.67     11.40 o 
   4   2   6        0.67       -1.97     11.44 o 
   5   2   6      101.78      127.81     14.80 o 
   6   2   6       25.87       25.65     18.43 o 
   7   2   6       22.09       16.80     15.15 o 
   8   2   6      317.78      312.21     22.02 o 
   9   2   6        1.21        2.53     21.41 o 
  10   2   6       16.18       23.38     20.93 o 
  11   2   6       69.50       76.71     25.46 o 
  12   2   6       12.95        9.13     25.40 o 
  13   2   6       37.08       38.20     31.07 o 
   1   3   6     5249.64     5122.80     74.71 o 
   2   3   6     5163.11     5172.56    161.93 o 
   3   3   6     1142.14     1144.08     32.23 o 
   4   3   6     1002.91     1181.81     19.41 o 
   5   3   6      759.75      766.52     18.49 o 
   6   3   6       22.27       28.38     19.54 o 
   7   3   6      477.76      491.12     18.75 o 
   8   3   6      928.19      902.81     24.07 o 
   9   3   6       76.52       83.81     21.77 o 
  10   3   6      246.47      216.30     24.32 o 
  11   3   6       27.59       29.11     25.02 o 
  12   3   6      119.20      147.63     29.84 o 
  13   3   6       77.85       84.29     33.25 o 
   0   4   6     1031.51     1021.89     19.34 o 
   1   4   6        5.04       10.17     13.23 o 
   2   4   6     2146.62     2131.71     49.22 o 
   3   4   6     3207.44     3213.23     28.17 o 
   4   4   6     2117.87     2189.71     24.17 o 
   5   4   6      281.78      288.21     14.92 o 
   6   4   6        0.71        8.57     24.40 o 
   7   4   6     1228.35     1267.44     24.99 o 
   8   4   6      208.54      227.71     24.42 o 
   9   4   6        0.02        9.90     23.88 o 
  10   4   6       61.76       52.83     20.26 o 
  11   4   6       70.91       65.40     21.18 o 
  12   4   6       61.99       55.94     32.09 o 
  13   4   6        0.04       11.42     41.26 o 
   1   5   6       25.25       32.70     10.36 o 
   2   5   6     7000.89     7169.94    175.21 o 
   3   5   6      781.65      851.35     13.60 o 
   4   5   6      615.66      629.16     16.35 o 
   5   5   6     1626.40     1574.91     20.21 o 
   6   5   6       21.08       19.31     24.75 o 
   7   5   6      322.99      340.05     27.75 o 
   8   5   6        6.76        3.87     26.75 o 
   9   5   6      197.56      196.54     29.80 o 
  10   5   6       77.14      102.17     30.24 o 
  11   5   6       12.63       39.54     33.57 o 
  12   5   6        1.58       -0.49     36.95 o 
  13   5   6      108.38      118.13     26.12 o 
   0   6   6      330.51      379.20     18.10 o 
   1   6   6      608.28      656.02     13.90 o 
   2   6   6     5414.66     5846.60     44.97 o 
   3   6   6      368.04      371.89     12.44 o 
   4   6   6      915.60      952.75     14.98 o 
   5   6   6      476.48      472.71     13.80 o 
   6   6   6      354.96      396.71     26.97 o 
   7   6   6      837.90      783.95     22.77 o 
   8   6   6      499.62      492.82     28.74 o 
   9   6   6      283.73      275.05     29.80 o 
  10   6   6      326.58      356.13     32.89 o 
  11   6   6      158.46      171.14     35.24 o 
  12   6   6       72.91       73.75     18.75 o 
   1   7   6        9.93       22.43      8.65 o 
   2   7   6     3553.54     3687.13     54.72 o 
   3   7   6      832.50      822.73     14.94 o 
   4   7   6     1428.02     1391.95     16.39 o 
   5   7   6      591.33      571.95     12.87 o 
   6   7   6      125.06      135.57     14.57 o 
   7   7   6      208.89      237.52     16.19 o 
   8   7   6        8.94       11.72     16.06 o 
   9   7   6      324.06      320.89     18.49 o 
  10   7   6       75.48       65.08     22.73 o 
  11   7   6      244.86      274.09     25.73 o 
  12   7   6        0.75       14.44     19.26 o 
   0   8   6       29.84       33.12     13.31 o 
   1   8   6      220.73      245.94      9.08 o 
   2   8   6      348.61      348.16     12.04 o 
   3   8   6       36.33       37.73      9.12 o 
   4   8   6      975.24     1032.98     15.37 o 
   5   8   6      813.33      784.01     16.73 o 
   6   8   6        8.48       16.66     14.49 o 
   7   8   6        2.02        8.72     24.30 o 
   8   8   6      537.09      521.75     18.02 o 
   9   8   6      781.51      811.65     20.91 o 
  10   8   6       31.88       44.20     16.55 o 
  11   8   6       29.15       44.31     16.09 o 
  12   8   6      188.39      213.97     18.50 o 
   1   9   6     2692.56     2781.85     32.52 o 
   2   9   6     1404.90     1356.38     13.27 o 
   3   9   6      521.21      492.09     13.87 o 
   4   9   6      502.39      529.45     11.82 o 
   5   9   6     1789.36     1775.92     23.70 o 
   6   9   6     1535.58     1499.48     21.17 o 
   7   9   6      196.63      208.16     20.40 o 
   8   9   6       51.42       64.33     16.77 o 
   9   9   6        0.63       11.90     15.57 o 
  10   9   6      297.40      326.62     15.99 o 
  11   9   6      116.78      131.24     19.04 o 
  12   9   6      210.27      226.16     18.75 o 
   0  10   6     1798.26     1898.86     33.21 o 
   1  10   6     2491.48     2542.44     29.11 o 
   2  10   6       16.14       24.70      8.60 o 
   3  10   6       22.19       38.26     10.25 o 
   4  10   6       53.87       56.31     11.27 o 
   5  10   6      510.33      510.14     14.34 o 
   6  10   6        2.09        0.24     12.09 o 
   7  10   6       33.20       48.35     16.42 o 
   8  10   6       83.37       76.00     15.29 o 
   9  10   6        3.58       27.38     14.25 o 
  10  10   6       23.06       40.52     17.79 o 
  11  10   6       50.75       84.78     19.48 o 
   1  11   6      598.26      601.34      9.69 o 
   2  11   6      789.52      752.24     10.89 o 
   3  11   6        0.52       -6.60      8.56 o 
   4  11   6       48.57       63.76     10.13 o 
   5  11   6      317.07      297.03     24.06 o 
   6  11   6      145.81      157.82     14.38 o 
   7  11   6        1.53       -6.89     14.43 o 
   8  11   6        4.56       -0.11     17.68 o 
   9  11   6       41.49       48.69     16.94 o 
  10  11   6        1.93       12.35     21.04 o 
  11  11   6       80.47       99.16     23.41 o 
   0  12   6      356.69      315.94     16.80 o 
   1  12   6      314.71      294.58     11.17 o 
   2  12   6      398.93      416.89     10.38 o 
   3  12   6      385.67      374.70     11.11 o 
   4  12   6      153.34      143.06     10.10 o 
   5  12   6      303.09      275.83     14.64 o 
   6  12   6      183.72      170.22     14.70 o 
   7  12   6       38.71       14.01     18.84 o 
   8  12   6       11.02        4.17     16.13 o 
   9  12   6        2.82       -3.58     15.26 o 
  10  12   6       58.72       54.39     19.32 o 
   1  13   6        9.26       13.97     10.11 o 
   2  13   6     1368.58     1385.87     13.91 o 
   3  13   6      225.97      215.49     10.90 o 
   4  13   6      134.63      137.00     13.42 o 
   5  13   6       32.35       18.92     14.42 o 
   6  13   6        5.28        4.12     17.51 o 
   7  13   6       32.69       22.91     18.50 o 
   8  13   6       77.88      100.54     19.86 o 
   9  13   6       28.15       38.84     21.49 o 
  10  13   6       56.29       66.52     24.76 o 
   0  14   6      320.33      317.57     14.82 o 
   1  14   6      440.60      409.73     10.23 o 
   2  14   6       27.85       32.78      9.82 o 
   3  14   6      205.93      215.18     11.50 o 
   4  14   6      755.60      717.27     17.00 o 
   5  14   6      678.57      692.36     19.28 o 
   6  14   6       51.93       49.67     15.60 o 
   7  14   6        5.38       13.82     16.69 o 
   8  14   6      540.28      578.01     19.63 o 
   9  14   6       36.01       46.68     19.71 o 
   1  15   6      621.49      620.32     17.65 o 
   2  15   6      188.58      185.96     10.32 o 
   3  15   6     1050.52     1028.60     14.51 o 
   4  15   6        4.15       11.83     16.14 o 
   5  15   6        0.31       22.17     18.55 o 
   6  15   6      248.73      281.12     14.44 o 
   7  15   6      296.81      321.39     18.73 o 
   8  15   6       59.01      109.14     19.62 o 
   0  16   6      175.55      173.54     16.02 o 
   1  16   6        2.84       13.30     10.33 o 
   2  16   6      132.62      131.64     10.80 o 
   3  16   6        5.24       19.94     16.75 o 
   4  16   6       42.40       52.44     13.76 o 
   5  16   6      148.69      150.58     17.44 o 
   6  16   6        8.84       42.46     20.55 o 
   7  16   6        4.31        9.49     19.24 o 
   8  16   6       12.39        8.05     23.49 o 
   1  17   6       39.75       40.17     11.78 o 
   2  17   6       14.71       28.56     12.73 o 
   3  17   6        2.55        0.62     15.73 o 
   4  17   6       94.77      109.95     17.89 o 
   5  17   6       13.40       18.71     18.37 o 
   6  17   6        5.58       14.23     19.14 o 
   7  17   6      130.28      140.59     21.75 o 
   0  18   6       96.71       76.42     17.75 o 
   1  18   6       82.34       77.56     14.61 o 
   2  18   6       54.60       65.22     12.69 o 
   3  18   6      148.18      170.95     16.69 o 
   4  18   6       20.34       19.99     17.55 o 
   5  18   6      139.67      145.04     19.66 o 
   6  18   6      145.79      150.52     21.03 o 
   1  19   6       34.02       48.78     16.99 o 
   2  19   6        0.29       -2.57     17.21 o 
   3  19   6        8.09        1.56     17.78 o 
   4  19   6        0.40       -4.10     20.20 o 
   0  20   6      279.55      313.70     24.64 o 
   1  20   6      115.80      110.18     15.55 o 
   1   1   7     5490.48     5413.96     55.84 o 
   2   1   7    13168.73    13262.43    254.41 o 
   3   1   7      425.07      423.67     15.81 o 
   4   1   7     3289.46     3309.33     32.72 o 
   5   1   7      206.16      200.85     14.62 o 
   6   1   7     1661.72     1673.83     28.69 o 
   7   1   7      122.47      113.06     18.17 o 
   8   1   7       27.09       28.56     18.54 o 
   9   1   7       28.25       22.91     21.34 o 
  10   1   7        5.38       12.96     21.11 o 
  11   1   7       16.28       16.93     23.01 o 
  12   1   7      100.78      107.38     25.97 o 
  13   1   7       10.74       16.92     31.62 o 
   0   2   7     4263.97     4346.42     48.56 o 
   1   2   7       71.18       91.28     16.58 o 
   2   2   7     5620.02     5672.75     33.39 o 
   3   2   7       53.56       53.18     12.12 o 
   4   2   7      201.32      190.93     14.68 o 
   5   2   7      361.15      397.26     16.09 o 
   6   2   7       48.22       52.09     18.53 o 
   7   2   7      535.68      532.76     21.89 o 
   8   2   7       29.72       19.50     20.32 o 
   9   2   7      101.49      100.55     22.01 o 
  10   2   7       21.53       41.03     25.92 o 
  11   2   7      153.84      148.80     25.67 o 
  12   2   7       25.47       27.95     20.51 o 
  13   2   7        5.79       -1.11     31.75 o 
   1   3   7     1494.72     1577.80     18.31 o 
   2   3   7      628.28      612.59     19.61 o 
   3   3   7      359.36      354.56     14.14 o 
   4   3   7     5357.65     5617.73     89.69 o 
   5   3   7        3.40        4.64     13.55 o 
   6   3   7      520.41      512.82     22.86 o 
   7   3   7      277.78      272.10     20.00 o 
   8   3   7     1386.21     1405.24     24.31 o 
   9   3   7       97.42      104.72     22.48 o 
  10   3   7      616.95      617.10     22.73 o 
  11   3   7        2.81       10.07     20.77 o 
  12   3   7        1.10       16.78     29.54 o 
  13   3   7        8.88        5.67     34.21 o 
   0   4   7       93.93      129.76     14.41 o 
   1   4   7       21.87       22.85     13.21 o 
   2   4   7      556.88      541.43     15.53 o 
   3   4   7      543.00      556.57     15.28 o 
   4   4   7      471.27      451.69     15.34 o 
   5   4   7      180.64      187.64     19.31 o 
   6   4   7      138.82      154.63     25.19 o 
   7   4   7       50.76       46.16     25.92 o 
   8   4   7      721.55      678.53     29.63 o 
   9   4   7       40.43       44.76     26.41 o 
  10   4   7       19.41       -6.07     27.89 o 
  11   4   7        4.10       31.65     33.52 o 
  12   4   7       36.02       74.87     26.66 o 
  13   4   7       10.07        2.79     41.45 o 
   1   5   7     1969.39     1978.13     44.69 o 
   2   5   7      953.45      964.01     16.94 o 
   3   5   7      685.05      773.35     17.40 o 
   4   5   7      893.95      866.48     17.29 o 
   5   5   7      882.06      858.73     26.06 o 
   6   5   7      306.10      254.06     26.28 o 
   7   5   7       10.99        7.89     25.53 o 
   8   5   7      349.26      358.38     28.24 o 
   9   5   7      445.04      482.17     31.18 o 
  10   5   7       93.10       82.53     22.05 o 
  11   5   7       97.11       82.33     33.81 o 
  12   5   7       69.63       71.50     25.48 o 
   0   6   7      872.05      926.11     48.57 o 
   1   6   7       35.48       27.44     11.95 o 
   2   6   7      115.77      159.73     12.97 o 
   3   6   7     1309.97     1312.96     14.89 o 
   4   6   7      228.94      247.37     12.33 o 
   5   6   7       69.57       91.17     14.12 o 
   6   6   7      858.64      801.03     29.39 o 
   7   6   7       27.40       27.69     18.91 o 
   8   6   7      115.98      106.35     19.65 o 
   9   6   7      401.70      377.21     22.94 o 
  10   6   7      274.44      323.32     32.99 o 
  11   6   7       33.64       41.55     24.89 o 
  12   6   7        0.17      -11.91     27.00 o 
   1   7   7     3872.47     3905.95     37.89 o 
   2   7   7      226.48      244.43     13.13 o 
   3   7   7      311.24      305.64     13.26 o 
   4   7   7       14.70        4.83      9.76 o 
   5   7   7     2983.60     3037.92     54.78 o 
   6   7   7     1011.90     1034.99     26.33 o 
   7   7   7      211.87      210.08     19.68 o 
   8   7   7       80.15       66.84     16.60 o 
   9   7   7      320.84      327.92     22.20 o 
  10   7   7      150.42      162.32     33.47 o 
  11   7   7        2.66       -8.16     24.67 o 
  12   7   7       38.59       44.16     22.77 o 
   0   8   7     3468.72     3687.21     57.27 o 
   1   8   7      246.89      238.68      9.04 o 
   2   8   7      606.82      636.95     14.21 o 
   3   8   7       95.01       98.99     12.41 o 
   4   8   7      662.81      704.06     13.35 o 
   5   8   7      835.71      815.60     13.89 o 
   6   8   7      505.96      453.75     18.32 o 
   7   8   7       55.74       42.45     15.90 o 
   8   8   7        6.22       23.21     16.29 o 
   9   8   7       27.06       45.39     18.98 o 
  10   8   7       15.33       19.68     23.89 o 
  11   8   7      253.93      230.60     17.33 o 
  12   8   7       54.88       45.52     20.40 o 
   1   9   7       55.01       61.11      8.83 o 
   2   9   7       19.57       40.20     10.50 o 
   3   9   7      153.15      141.41     10.70 o 
   4   9   7       61.39       79.76     14.31 o 
   5   9   7      574.81      563.15     12.96 o 
   6   9   7      710.51      680.89     18.15 o 
   7   9   7       94.68      106.86     19.98 o 
   8   9   7       51.46       41.12     17.08 o 
   9   9   7       11.62       -6.92     22.36 o 
  10   9   7       82.98       79.69     17.70 o 
  11   9   7       18.64      -14.52     19.84 o 
   0  10   7     1981.75     2043.27     35.41 o 
   1  10   7      115.42      132.67      8.19 o 
   2  10   7       34.59       37.96      8.21 o 
   3  10   7        4.56       12.68     11.41 o 
   4  10   7        1.29       -2.84     11.29 o 
   5  10   7      402.19      372.82     12.80 o 
   6  10   7       71.02       74.06     15.74 o 
   7  10   7       72.64       82.48     20.61 o 
   8  10   7       57.07       68.85     13.52 o 
   9  10   7      160.64      168.72     16.60 o 
  10  10   7       23.20       11.60     18.03 o 
  11  10   7      139.36      149.51     23.16 o 
   1  11   7     2333.61     2340.87     20.61 o 
   2  11   7       58.81       67.63     10.34 o 
   3  11   7      334.07      328.55     10.78 o 
   4  11   7       74.57       80.53     11.31 o 
   5  11   7     1098.12     1067.59     13.63 o 
   6  11   7      923.10      859.33     16.97 o 
   7  11   7       12.70       25.01     16.99 o 
   8  11   7       12.25       13.86     15.63 o 
   9  11   7      205.30      221.64     20.02 o 
  10  11   7       29.24       43.84     19.33 o 
  11  11   7       28.00       34.44     23.63 o 
   0  12   7      930.92      945.44     17.79 o 
   1  12   7     1926.93     1903.34     13.83 o 
   2  12   7        2.82        9.90      9.19 o 
   3  12   7       83.97       77.49     10.99 o 
   4  12   7        1.41        9.05     10.46 o 
   5  12   7       57.08       37.89     14.14 o 
   6  12   7       22.47       25.49     14.57 o 
   7  12   7        3.22       17.66     17.88 o 
   8  12   7      300.22      297.98     20.40 o 
   9  12   7        7.15       28.53     20.31 o 
  10  12   7       30.72       28.48     22.41 o 
   1  13   7      215.70      204.81     10.73 o 
   2  13   7        0.19        2.14      8.98 o 
   3  13   7      759.55      791.92     13.46 o 
   4  13   7        3.47       14.48     11.02 o 
   5  13   7       95.54       89.18     16.99 o 
   6  13   7       42.14       54.83     15.39 o 
   7  13   7       96.13      105.26     15.32 o 
   8  13   7       97.73       90.56     15.71 o 
   9  13   7      116.68      162.06     19.34 o 
  10  13   7       23.81       35.14     20.34 o 
   0  14   7      198.73      183.51     13.00 o 
   1  14   7       82.83       96.30     10.78 o 
   2  14   7      127.70      133.71     12.21 o 
   3  14   7       15.11       26.20     12.82 o 
   4  14   7      118.84      127.90     11.66 o 
   5  14   7       36.26       40.78     15.59 o 
   6  14   7       18.88       11.69     16.03 o 
   7  14   7       90.05       91.24     15.29 o 
   8  14   7       83.93      103.96     21.34 o 
   9  14   7      133.91      107.05     20.41 o 
   1  15   7        8.80       16.86     11.35 o 
   2  15   7      222.32      219.63     11.14 o 
   3  15   7      336.80      297.25     13.23 o 
   4  15   7      148.07      155.06     13.78 o 
   5  15   7      169.17      162.18     16.51 o 
   6  15   7       70.45       83.10     17.45 o 
   7  15   7       36.49       43.50     18.13 o 
   8  15   7       52.73       30.77     23.02 o 
   0  16   7       54.02       60.36     15.98 o 
   1  16   7       97.94      102.74     10.60 o 
   2  16   7        2.86        3.52     11.46 o 
   3  16   7      260.12      244.60     13.95 o 
   4  16   7       78.92       77.79     17.53 o 
   5  16   7       54.55       43.36     20.17 o 
   6  16   7        1.82        2.81     17.95 o 
   7  16   7      179.04      191.47     23.11 o 
   1  17   7      203.82      224.78     12.97 o 
   2  17   7       13.48       24.42     11.34 o 
   3  17   7       12.63       21.84     14.18 o 
   4  17   7      142.35      131.25     19.01 o 
   5  17   7      191.19      200.83     19.61 o 
   6  17   7       29.95       40.60     17.59 o 
   0  18   7       38.20       56.19     15.96 o 
   1  18   7        0.63       -2.81     13.53 o 
   2  18   7       27.18       32.06     12.89 o 
   3  18   7      372.10      398.53     18.02 o 
   4  18   7       29.85       35.90     17.73 o 
   5  18   7       67.67       58.29     19.78 o 
   1  19   7        1.85       15.56     17.11 o 
   2  19   7        2.62        9.49     15.92 o 
   3  19   7       17.52       23.61     20.05 o 
   4  19   7       44.54       58.36     23.72 o 
   1   0   8     1386.47     1440.83     34.61 o 
   2   0   8     1556.95     1564.01     36.33 o 
   3   0   8        9.28        8.87     16.42 o 
   4   0   8     3991.26     4017.46    130.79 o 
   5   0   8      415.96      455.01     19.61 o 
   6   0   8      742.73      781.34     30.23 o 
   7   0   8       49.26       62.92     24.89 o 
   8   0   8       99.35       98.70     26.81 o 
   9   0   8       54.26       21.86     28.72 o 
  10   0   8       81.01      100.75     30.48 o 
  11   0   8      387.52      380.37     35.98 o 
  12   0   8       23.80       28.13     44.49 o 
  13   0   8       54.64       50.37     41.51 o 
   1   1   8     1130.06     1120.45     31.23 o 
   2   1   8     2223.64     2289.08     22.17 o 
   3   1   8      306.72      287.99     15.10 o 
   4   1   8     1809.39     1886.96     40.94 o 
   5   1   8     6041.57     6208.53     60.16 o 
   6   1   8      615.53      593.61     21.87 o 
   7   1   8       83.84       97.68     18.26 o 
   8   1   8        0.02        8.78     18.77 o 
   9   1   8       26.96       38.71     19.92 o 
  10   1   8       59.01       56.18     23.41 o 
  11   1   8       48.16       28.98     23.28 o 
  12   1   8       37.88       31.78     26.19 o 
  13   1   8       20.84       24.38     35.95 o 
   0   2   8       75.81       91.16     16.96 o 
   1   2   8     5743.51     5869.18     53.03 o 
   2   2   8     1888.98     1868.26     26.75 o 
   3   2   8       36.05       51.00     13.96 o 
   4   2   8      101.88       90.77     13.61 o 
   5   2   8      522.70      555.87     16.56 o 
   6   2   8      274.18      288.70     20.51 o 
   7   2   8      236.79      232.16     20.22 o 
   8   2   8       47.41       33.00     18.97 o 
   9   2   8      431.83      401.57     22.22 o 
  10   2   8      144.92      178.49     24.37 o 
  11   2   8        6.33       14.45     20.09 o 
  12   2   8       85.26      100.66     28.50 o 
  13   2   8      101.10       91.90     32.02 o 
   1   3   8      209.50      164.89     12.27 o 
   2   3   8     1113.82     1109.31     21.23 o 
   3   3   8       75.72      105.99     11.52 o 
   4   3   8       20.94       16.58     13.90 o 
   5   3   8       62.73       49.31     16.58 o 
   6   3   8       18.44       20.83     17.15 o 
   7   3   8      154.57      156.33     18.11 o 
   8   3   8      313.78      287.12     23.50 o 
   9   3   8       15.07       12.49     22.23 o 
  10   3   8      199.88      211.17     26.03 o 
  11   3   8        0.30        6.94     26.86 o 
  12   3   8        0.05       -8.75     31.35 o 
   0   4   8     1164.23     1272.23     25.61 o 
   1   4   8       51.86       57.51     10.71 o 
   2   4   8      150.74      170.61     11.24 o 
   3   4   8     4546.73     4625.67     28.01 o 
   4   4   8      448.10      444.11     19.99 o 
   5   4   8      563.61      578.01     16.67 o 
   6   4   8      504.31      477.89     16.70 o 
   7   4   8        8.06       19.99     25.73 o 
   8   4   8       99.87       96.20     20.04 o 
   9   4   8       76.05       49.45     29.70 o 
  10   4   8       51.43       47.24     31.41 o 
  11   4   8        0.80       25.58     33.66 o 
  12   4   8      149.60      126.49     38.08 o 
   1   5   8      251.30      259.22     12.94 o 
   2   5   8     1332.91     1400.64     15.91 o 
   3   5   8     2816.27     2902.00     37.51 o 
   4   5   8       32.04       28.76     16.15 o 
   5   5   8      335.02      292.21     14.80 o 
   6   5   8      644.07      626.36     19.63 o 
   7   5   8      282.33      293.45     27.21 o 
   8   5   8       97.80       65.47     27.79 o 
   9   5   8      762.79      705.31     32.62 o 
  10   5   8       10.69       20.58     31.65 o 
  11   5   8        7.77      -11.03     35.43 o 
  12   5   8       21.62       12.35     38.32 o 
   0   6   8     2657.77     2736.67     40.54 o 
   1   6   8        6.28        9.36     10.33 o 
   2   6   8       96.59      115.23     13.67 o 
   3   6   8      893.65      907.69     12.98 o 
   4   6   8      102.08       97.71     10.78 o 
   5   6   8       71.71       73.48     12.62 o 
   6   6   8       12.21       12.36     18.64 o 
   7   6   8       28.42       13.57     26.36 o 
   8   6   8      124.06      100.42     19.80 o 
   9   6   8       91.23      108.11     30.38 o 
  10   6   8       34.01       80.66     32.24 o 
  11   6   8      110.59      112.03     35.38 o 
  12   6   8       46.55       29.84     38.81 o 
   1   7   8     3126.72     3152.76     30.47 o 
   2   7   8     3206.38     3275.88     29.42 o 
   3   7   8       46.58       64.15     10.94 o 
   4   7   8       30.17       39.07     13.85 o 
   5   7   8     1097.94     1084.02     17.01 o 
   6   7   8      650.34      635.61     15.03 o 
   7   7   8     1964.03     1833.46     31.21 o 
   8   7   8      407.35      391.29     16.20 o 
   9   7   8      120.47      152.81     21.74 o 
  10   7   8       16.42        9.02     22.98 o 
  11   7   8      159.66      176.07     26.08 o 
  12   7   8       50.54       44.96     28.31 o 
   0   8   8      179.99      224.95     12.60 o 
   1   8   8     1531.16     1651.28     13.43 o 
   2   8   8      322.70      317.31     11.65 o 
   3   8   8        4.52       -1.21     10.10 o 
   4   8   8       98.50      106.29     12.42 o 
   5   8   8      427.21      412.46     13.97 o 
   6   8   8      393.14      428.02     17.03 o 
   7   8   8        0.07       -5.07     16.06 o 
   8   8   8       92.23       96.57     20.78 o 
   9   8   8       21.32       27.88     21.68 o 
  10   8   8      497.60      539.76     25.35 o 
  11   8   8      174.95      171.60     26.88 o 
  12   8   8        9.69       10.86     23.69 o 
   1   9   8      248.52      246.56      8.96 o 
   2   9   8     1285.76     1256.89     16.42 o 
   3   9   8        0.73       -6.92     10.34 o 
   4   9   8      591.60      587.57     13.19 o 
   5   9   8       26.25       29.95     14.75 o 
   6   9   8        1.27       32.03     19.35 o 
   7   9   8       52.08       60.54     16.61 o 
   8   9   8      162.92      191.85     18.34 o 
   9   9   8      105.48      152.21     18.85 o 
  10   9   8       91.09      122.18     20.68 o 
  11   9   8       90.56      110.19     19.65 o 
   0  10   8      453.36      458.20     13.67 o 
   1  10   8       47.31       38.58      8.74 o 
   2  10   8        1.59       15.42     10.95 o 
   3  10   8       79.55       73.22     11.73 o 
   4  10   8        3.91      -12.97     12.97 o 
   5  10   8      166.04      147.72     13.63 o 
   6  10   8       93.69       87.83     14.03 o 
   7  10   8      155.82      158.27     17.73 o 
   8  10   8       68.08       81.18     18.31 o 
   9  10   8      215.76      213.49     24.13 o 
  10  10   8       79.35       90.34     18.51 o 
  11  10   8      142.34      163.96     19.09 o 
   1  11   8       10.30       18.96      9.42 o 
   2  11   8      235.67      207.89     11.02 o 
   3  11   8      154.03      162.97      9.67 o 
   4  11   8      365.92      310.13     13.61 o 
   5  11   8       23.09       16.81     13.41 o 
   6  11   8       35.46       46.25     20.53 o 
   7  11   8      973.94      933.17     17.53 o 
   8  11   8        0.17       14.06     15.63 o 
   9  11   8        2.69        0.97     17.67 o 
  10  11   8      109.83      105.78     22.05 o 
   0  12   8      184.30      177.67     13.75 o 
   1  12   8     1383.63     1380.55     13.52 o 
   2  12   8       27.17       36.33      9.49 o 
   3  12   8       49.98       42.20     10.55 o 
   4  12   8      322.26      294.66     10.87 o 
   5  12   8       18.59       33.66     14.15 o 
   6  12   8       49.04       65.16     14.94 o 
   7  12   8      107.98      119.18     15.60 o 
   8  12   8        7.85        9.24     16.66 o 
   9  12   8       71.91      101.09     18.21 o 
  10  12   8        2.17        6.09     19.73 o 
   1  13   8        0.71       12.66     10.17 o 
   2  13   8      222.81      226.28     10.74 o 
   3  13   8     1752.51     1730.03     39.78 o 
   4  13   8        1.75        7.03     13.30 o 
   5  13   8      115.40      118.89     17.52 o 
   6  13   8       62.39       56.09     18.11 o 
   7  13   8        0.00        3.57     16.62 o 
   8  13   8        2.82       16.33     20.71 o 
   9  13   8      168.93      183.77     19.25 o 
   0  14   8      734.59      761.43     20.07 o 
   1  14   8      229.25      233.18     10.61 o 
   2  14   8       25.57       32.44     10.24 o 
   3  14   8      265.53      259.06     11.88 o 
   4  14   8       18.90       24.88     12.61 o 
   5  14   8      266.39      269.16     16.48 o 
   6  14   8        0.02       11.48     18.75 o 
   7  14   8       40.54       51.45     20.20 o 
   8  14   8       41.54       71.92     18.92 o 
   9  14   8       27.64       39.83     23.44 o 
   1  15   8       62.13       72.54     12.30 o 
   2  15   8      121.47      123.57     11.10 o 
   3  15   8      306.90      305.75     13.47 o 
   4  15   8      116.35      130.74     11.75 o 
   5  15   8       50.21       41.91     16.68 o 
   6  15   8       73.66       90.64     17.68 o 
   7  15   8        0.31       27.53     21.00 o 
   8  15   8        0.04       -2.07     20.06 o 
   0  16   8        1.18        2.23     18.52 o 
   1  16   8      547.34      570.45     12.40 o 
   2  16   8      122.50      100.86      9.79 o 
   3  16   8      155.59      200.27     13.83 o 
   4  16   8       28.16       28.11     15.83 o 
   5  16   8        2.21        1.15     15.71 o 
   6  16   8        1.06       13.99     18.68 o 
   7  16   8        6.31        7.98     16.19 o 
   1  17   8       32.41       35.47     14.01 o 
   2  17   8      321.52      327.46     13.99 o 
   3  17   8        6.12       16.25     11.76 o 
   4  17   8       14.21       28.64     16.89 o 
   5  17   8      498.83      463.64     18.36 o 
   6  17   8       85.06       94.62     20.13 o 
   0  18   8      215.79      231.79     18.80 o 
   1  18   8       70.06       81.41     13.85 o 
   2  18   8        0.04        5.25     14.24 o 
   3  18   8      334.47      328.43     17.54 o 
   4  18   8        0.08       18.79     16.24 o 
   5  18   8        2.71       19.87     19.78 o 
   1  19   8       28.49       30.40     12.97 o 
   2  19   8       42.06       40.32     18.49 o 
   3  19   8       40.60       41.60     18.17 o 
   1   1   9     5085.36     5417.13     50.78 o 
   2   1   9    10211.24    10389.29     50.91 o 
   3   1   9     1252.18     1264.05     18.86 o 
   4   1   9      879.31      883.63     17.44 o 
   5   1   9       20.66       40.26     11.78 o 
   6   1   9       19.31       15.68     14.03 o 
   7   1   9        0.15        8.43     17.63 o 
   8   1   9       23.19       41.74     19.12 o 
   9   1   9       20.58       10.87     22.20 o 
  10   1   9      177.58      197.08     22.83 o 
  11   1   9       22.88       34.11     26.04 o 
  12   1   9       30.88       47.61     26.45 o 
  13   1   9        1.67       11.96     50.81 o 
   0   2   9      345.28      337.66     25.90 o 
   1   2   9     1303.38     1355.92     31.87 o 
   2   2   9      284.91      288.07     13.16 o 
   3   2   9      178.77      202.11     13.85 o 
   4   2   9      221.72      240.31     14.68 o 
   5   2   9        8.92       12.25     14.28 o 
   6   2   9        6.05       10.12     11.17 o 
   7   2   9      135.13      168.69     20.97 o 
   8   2   9        0.43       12.94     20.61 o 
   9   2   9      290.70      254.52     23.41 o 
  10   2   9      104.69       90.10     24.20 o 
  11   2   9        6.17        8.50     26.28 o 
  12   2   9       10.07       15.26     29.39 o 
   1   3   9     6799.05     7066.99     76.95 o 
   2   3   9      863.39      922.85     20.05 o 
   3   3   9      542.54      543.23     14.23 o 
   4   3   9     1683.86     1671.71     19.46 o 
   5   3   9      125.43      118.82     17.43 o 
   6   3   9      291.32      300.42     17.48 o 
   7   3   9        0.06       -3.38     25.87 o 
   8   3   9      511.68      570.31     30.50 o 
   9   3   9      465.35      441.57     26.55 o 
  10   3   9      124.99      152.53     29.50 o 
  11   3   9        6.60       23.62     28.87 o 
  12   3   9       21.09       27.15     36.95 o 
   0   4   9      823.76      843.35     28.87 o 
   1   4   9      652.05      713.56     15.68 o 
   2   4   9       25.30       41.50     11.81 o 
   3   4   9       29.31       40.92     14.04 o 
   4   4   9      482.78      468.52     16.66 o 
   5   4   9       90.78       85.05     15.00 o 
   6   4   9       54.46       50.89     17.39 o 
   7   4   9        1.50        6.32     26.36 o 
   8   4   9      668.86      687.37     31.20 o 
   9   4   9      130.50      134.48     29.99 o 
  10   4   9       44.36       41.51     32.05 o 
  11   4   9        1.01       -8.82     34.10 o 
  12   4   9       20.23       32.29     38.42 o 
   1   5   9     1617.21     1650.29     18.02 o 
   2   5   9     4848.84     4961.46     62.35 o 
   3   5   9     1902.93     1894.94     20.51 o 
   4   5   9     2880.98     2937.15     64.82 o 
   5   5   9     1818.44     1689.60     60.97 o 
   6   5   9     1365.48     1313.06     36.84 o 
   7   5   9      511.91      523.74     21.92 o 
   8   5   9       25.22       18.18     28.27 o 
   9   5   9        4.22       -4.41     29.99 o 
  10   5   9      134.04      157.76     32.69 o 
  11   5   9       15.08       24.40     34.79 o 
  12   5   9       76.57       87.47     39.30 o 
   0   6   9      114.84      153.60     14.34 o 
   1   6   9      443.48      453.89     18.61 o 
   2   6   9        8.01        9.50     10.05 o 
   3   6   9     1654.56     1673.24     20.88 o 
   4   6   9      564.75      566.91     18.13 o 
   5   6   9        0.00       -3.51     12.56 o 
   6   6   9       39.33       57.07     14.78 o 
   7   6   9     1051.90      941.14     30.72 o 
   8   6   9      602.17      531.91     31.44 o 
   9   6   9      357.12      368.85     23.68 o 
  10   6   9      118.90      129.48     23.67 o 
  11   6   9       34.10       60.47     34.99 o 
  12   6   9      125.07      175.10     40.09 o 
   1   7   9        4.20       10.07     13.49 o 
   2   7   9      301.66      307.66     11.51 o 
   3   7   9       17.23       25.02     10.91 o 
   4   7   9        2.52       -4.60     11.80 o 
   5   7   9      611.76      550.59     16.05 o 
   6   7   9        0.24       11.67     15.05 o 
   7   7   9       14.83       23.39     19.43 o 
   8   7   9      227.20      224.40     18.04 o 
   9   7   9       54.03       64.02     18.09 o 
  10   7   9       20.69       20.53     16.59 o 
  11   7   9        0.14        7.30     25.89 o 
  12   7   9      172.25      169.35     29.56 o 
   0   8   9        0.74        9.39     13.45 o 
   1   8   9      150.58      157.72      9.43 o 
   2   8   9      105.29       99.68     12.14 o 
   3   8   9       44.40       39.40     11.53 o 
   4   8   9        0.39       10.09     12.13 o 
   5   8   9      173.20      203.27     15.34 o 
   6   8   9        0.39       10.84     13.25 o 
   7   8   9      167.45      148.08     20.19 o 
   8   8   9       42.29       25.12     20.98 o 
   9   8   9        0.12       21.02     22.62 o 
  10   8   9        3.01       11.16     24.42 o 
  11   8   9       20.47       18.30     21.78 o 
   1   9   9       52.97       54.27     10.77 o 
   2   9   9       19.16       21.56     10.81 o 
   3   9   9      139.65      147.13     11.81 o 
   4   9   9      163.47      163.03     10.63 o 
   5   9   9      649.12      603.62     16.99 o 
   6   9   9      188.35      180.95     12.83 o 
   7   9   9      153.97      153.22     15.18 o 
   8   9   9        1.20       20.54     17.92 o 
   9   9   9       12.79       26.92     23.02 o 
  10   9   9       98.34       86.77     25.62 o 
  11   9   9       10.68        0.98     22.34 o 
   0  10   9      239.71      250.36     13.02 o 
   1  10   9        3.52       -0.02      9.85 o 
   2  10   9      273.99      274.23     11.04 o 
   3  10   9      346.39      328.77     12.94 o 
   4  10   9       46.96       40.21     12.94 o 
   5  10   9      161.28      119.04     12.23 o 
   6  10   9      378.62      396.05     12.56 o 
   7  10   9      218.03      188.04     18.11 o 
   8  10   9       38.05       54.45     22.27 o 
   9  10   9      230.86      263.21     24.90 o 
  10  10   9      112.08      151.76     26.58 o 
  11  10   9        1.12       11.97     23.14 o 
   1  11   9      754.01      706.05     10.49 o 
   2  11   9     1687.31     1601.79     15.72 o 
   3  11   9      496.11      488.16     13.29 o 
   4  11   9       17.36       20.46     11.54 o 
   5  11   9        7.31       37.84     14.08 o 
   6  11   9      193.08      210.50     17.99 o 
   7  11   9       88.81       83.49     22.35 o 
   8  11   9      159.37      194.18     23.57 o 
   9  11   9        5.64        3.95     20.95 o 
  10  11   9       50.20       62.26     17.45 o 
   0  12   9      626.15      623.20     18.97 o 
   1  12   9      214.21      200.63     10.71 o 
   2  12   9       24.01       28.19     12.00 o 
   3  12   9      274.10      279.30     11.05 o 
   4  12   9      245.50      239.65     11.58 o 
   5  12   9       60.33       50.60     12.73 o 
   6  12   9       93.06       84.13     17.71 o 
   7  12   9      161.96      185.81     15.16 o 
   8  12   9       36.16       47.07     17.24 o 
   9  12   9        0.00        4.64     18.48 o 
  10  12   9       10.52       29.84     23.30 o 
   1  13   9      491.32      499.27     10.34 o 
   2  13   9      735.34      713.06     12.20 o 
   3  13   9       87.15       83.54     13.24 o 
   4  13   9      332.47      291.14     11.94 o 
   5  13   9       16.68       29.56     11.54 o 
   6  13   9      118.31      124.33     14.28 o 
   7  13   9      145.58      119.34     17.08 o 
   8  13   9       85.90      104.04     16.22 o 
   9  13   9       40.64       45.23     17.54 o 
   0  14   9      140.30      115.76     15.00 o 
   1  14   9        0.37        1.27     10.29 o 
   2  14   9      197.43      189.48     11.43 o 
   3  14   9      132.57      141.08     11.60 o 
   4  14   9      109.95       94.65     12.28 o 
   5  14   9       25.14       28.20     15.74 o 
   6  14   9        1.14       -1.79     14.96 o 
   7  14   9      202.95      190.57     16.22 o 
   8  14   9       44.22       49.58     18.94 o 
   9  14   9       37.78       24.08     23.46 o 
   1  15   9       24.04       43.30     10.86 o 
   2  15   9        2.69       17.90     12.55 o 
   3  15   9       64.14       58.30     13.15 o 
   4  15   9        9.33       10.18     12.59 o 
   5  15   9      116.40      133.05     19.56 o 
   6  15   9       68.52       70.91     16.01 o 
   7  15   9      235.81      290.49     17.52 o 
   8  15   9        0.10       -6.73     17.85 o 
   0  16   9      579.14      586.28     19.72 o 
   1  16   9       19.13        9.98     13.21 o 
   2  16   9       12.89       -0.02     13.60 o 
   3  16   9        7.53        4.02     11.85 o 
   4  16   9       21.11       26.46     13.77 o 
   5  16   9        1.62       22.03     20.44 o 
   6  16   9       48.95       55.02     15.68 o 
   7  16   9        2.45        6.70     20.17 o 
   1  17   9       26.44       21.10     13.08 o 
   2  17   9       34.26       28.29     14.34 o 
   3  17   9       49.01       44.64     14.67 o 
   4  17   9       56.81       66.48     19.80 o 
   5  17   9       41.49       60.69     17.09 o 
   6  17   9      151.77      167.85     20.51 o 
   0  18   9      140.25      167.08     21.69 o 
   1  18   9       47.26       49.52     11.63 o 
   2  18   9       71.46       68.25     15.31 o 
   3  18   9      388.50      421.83     20.14 o 
   4  18   9       37.50       38.59     18.09 o 
   5  18   9       55.56       69.14     20.72 o 
   1  19   9      179.87      173.97     16.61 o 
   2  19   9       32.69       33.21     14.26 o 
   3  19   9        4.29        0.33     29.55 o 
   1   0  10     2099.20     2424.22     37.06 o 
   2   0  10       30.27       34.94     21.46 o 
   3   0  10       11.25       18.77     23.23 o 
   4   0  10     2958.09     2996.38     75.89 o 
   5   0  10       90.69       86.08     17.13 o 
   6   0  10     1253.75     1305.39     24.06 o 
   7   0  10       25.95        0.78     25.33 o 
   8   0  10        5.85       22.44     27.44 o 
   9   0  10       78.03      101.54     29.60 o 
  10   0  10      197.47      232.12     40.09 o 
  11   0  10     1484.58     1390.56     42.86 o 
  12   0  10      144.55      123.94     47.29 o 
   1   1  10     1541.79     1450.04     31.88 o 
   2   1  10       76.51       85.30     13.79 o 
   3   1  10        8.88        7.09     11.65 o 
   4   1  10     1648.35     1700.36     18.20 o 
   5   1  10     2014.02     1893.13     24.28 o 
   6   1  10        0.33        2.33     14.12 o 
   7   1  10       34.75       31.98     20.24 o 
   8   1  10       26.99       28.04     21.32 o 
   9   1  10        0.21       11.08     20.79 o 
  10   1  10       23.45       20.52     24.43 o 
  11   1  10        4.17       13.78     26.61 o 
  12   1  10       23.99       33.76     29.79 o 
   0   2  10      227.31      254.81     23.78 o 
   1   2  10     3437.80     3831.74     41.92 o 
   2   2  10       51.19       66.81     16.10 o 
   3   2  10      131.50      127.99     12.21 o 
   4   2  10      681.24      649.50     16.41 o 
   5   2  10      381.61      352.97     13.56 o 
   6   2  10       77.44       82.43     17.96 o 
   7   2  10      131.78      123.79     20.77 o 
   8   2  10      140.19      146.80     22.29 o 
   9   2  10        6.47       23.11     22.80 o 
  10   2  10        0.17        1.77     24.31 o 
  11   2  10       37.92       49.65     26.73 o 
  12   2  10        0.87        0.70     31.19 o 
   1   3  10     4728.99     5093.49     55.61 o 
   2   3  10     1695.42     1739.14     22.75 o 
   3   3  10      442.29      440.34     15.09 o 
   4   3  10      319.04      351.20     15.85 o 
   5   3  10      160.75      161.94     13.26 o 
   6   3  10       79.42       67.54     18.05 o 
   7   3  10       67.63       75.91     26.81 o 
   8   3  10      125.04      126.74     28.62 o 
   9   3  10      388.49      328.03     23.39 o 
  10   3  10       58.64       71.59     32.05 o 
  11   3  10        3.90       28.71     34.20 o 
  12   3  10       74.16       96.73     38.42 o 
   0   4  10     1592.42     1643.14     32.02 o 
   1   4  10      298.80      301.47     14.37 o 
   2   4  10       69.22       56.63     10.55 o 
   3   4  10      766.64      904.52     19.50 o 
   4   4  10      260.38      281.05     12.51 o 
   5   4  10      151.67      148.23     15.03 o 
   6   4  10      592.40      618.71     17.31 o 
   7   4  10       27.10       32.73     18.38 o 
   8   4  10      404.07      383.60     30.25 o 
   9   4  10      571.09      501.12     32.90 o 
  10   4  10        0.33       27.00     32.44 o 
  11   4  10        4.80       10.53     34.94 o 
  12   4  10      207.96      216.48     40.14 o 
   1   5  10       31.39       37.59     11.62 o 
   2   5  10       12.78       18.45     10.15 o 
   3   5  10     1467.69     1618.46     16.42 o 
   4   5  10       35.56       49.43     10.33 o 
   5   5  10        2.17       20.31     14.30 o 
   6   5  10     1466.05     1431.59     47.67 o 
   7   5  10       64.03       68.02     19.16 o 
   8   5  10       48.61       36.80     28.57 o 
   9   5  10       28.45       19.11     21.85 o 
  10   5  10       49.28       51.70     23.23 o 
  11   5  10       23.98       12.25     35.38 o 
  12   5  10        3.60       -7.64     39.74 o 
   0   6  10     1724.94     1729.81     31.72 o 
   1   6  10      537.74      563.64     17.34 o 
   2   6  10       61.97       63.36     11.62 o 
   3   6  10      444.61      426.20     15.99 o 
   4   6  10      117.72      121.00     11.96 o 
   5   6  10        0.56       -3.23     11.37 o 
   6   6  10        0.33        1.54     15.02 o 
   7   6  10      274.91      244.76     27.99 o 
   8   6  10      102.73      121.34     29.40 o 
   9   6  10      223.84      219.44     31.27 o 
  10   6  10       36.09       30.19     33.27 o 
  11   6  10       31.00       31.02     25.92 o 
  12   6  10       29.29       20.83     29.16 o 
   1   7  10     2193.16     2147.23     17.24 o 
   2   7  10     1005.44     1080.76     14.29 o 
   3   7  10      340.99      307.38     14.59 o 
   4   7  10     1223.47     1233.12     14.91 o 
   5   7  10      461.80      444.98     13.09 o 
   6   7  10      129.78      141.72     15.66 o 
   7   7  10       31.68       10.98     15.67 o 
   8   7  10      250.74      243.55     17.83 o 
   9   7  10        0.30       19.97     22.12 o 
  10   7  10        0.04       -8.23     23.83 o 
  11   7  10       63.30      102.38     26.47 o 
   0   8  10      168.99      162.98     17.03 o 
   1   8  10      297.72      292.28     11.80 o 
   2   8  10      613.16      579.69     13.86 o 
   3   8  10        0.09        4.00     10.27 o 
   4   8  10        1.56       16.05     14.23 o 
   5   8  10      211.26      214.53     12.28 o 
   6   8  10      154.48      162.20     13.96 o 
   7   8  10        9.43        9.62     16.43 o 
   8   8  10       46.89       58.86     17.49 o 
   9   8  10        0.04        2.14     22.73 o 
  10   8  10      188.26      169.34     25.44 o 
  11   8  10        4.22       11.13     27.44 o 
   1   9  10      636.55      649.22     12.09 o 
   2   9  10      237.29      221.95     12.80 o 
   3   9  10        0.30       -3.42     11.54 o 
   4   9  10      256.64      255.29     13.80 o 
   5   9  10     6806.61     6581.37     66.77 o 
   6   9  10      536.80      477.36     15.34 o 
   7   9  10      148.85      127.62     21.41 o 
   8   9  10      128.51      135.57     23.08 o 
   9   9  10      215.27      277.65     24.52 o 
  10   9  10       39.47       29.31     20.72 o 
  11   9  10       10.83       25.81     23.23 o 
   0  10  10        0.83        5.05     17.22 o 
   1  10  10      170.90      174.30      9.52 o 
   2  10  10        0.04        9.45     10.23 o 
   3  10  10       22.54       29.76     10.99 o 
   4  10  10      178.76      167.08     13.52 o 
   5  10  10      606.91      630.17     17.02 o 
   6  10  10       46.61       35.31     12.54 o 
   7  10  10        0.01       -8.15     21.84 o 
   8  10  10       90.66       89.93     18.67 o 
   9  10  10       89.55       71.17     24.91 o 
  10  10  10        2.16       -8.09     18.81 o 
   1  11  10      194.00      193.58     10.15 o 
   2  11  10      410.34      377.72     12.94 o 
   3  11  10       35.57       31.54     11.53 o 
   4  11  10        1.06       -1.33     12.97 o 
   5  11  10      320.21      292.48     17.46 o 
   6  11  10        6.73        3.97     13.40 o 
   7  11  10      452.09      399.11     19.80 o 
   8  11  10        0.35       14.93     16.49 o 
   9  11  10       67.93       59.90     25.54 o 
  10  11  10      166.55      196.63     23.14 o 
   0  12  10      154.76      149.40     16.16 o 
   1  12  10      895.57      878.67     15.29 o 
   2  12  10      215.45      217.79     10.97 o 
   3  12  10      194.04      184.47      9.86 o 
   4  12  10      173.89      180.96     14.18 o 
   5  12  10      438.08      375.67     22.33 o 
   6  12  10        1.86       -8.24     18.04 o 
   7  12  10       84.68       86.34     16.23 o 
   8  12  10        0.19       16.88     17.58 o 
   9  12  10        0.36       12.15     17.05 o 
  10  12  10       79.81      106.07     20.64 o 
   1  13  10        0.30       10.27     10.69 o 
   2  13  10      478.64      451.22     11.91 o 
   3  13  10        6.47       15.93     11.06 o 
   4  13  10        7.96        9.48     12.88 o 
   5  13  10      233.79      233.16     14.34 o 
   6  13  10        6.20       19.31     18.82 o 
   7  13  10        1.01        4.75     19.92 o 
   8  13  10      128.69      106.00     21.44 o 
   9  13  10       30.04       35.49     19.66 o 
   0  14  10      379.25      368.03     17.84 o 
   1  14  10        8.87       17.81     11.26 o 
   2  14  10       10.29        9.24     12.65 o 
   3  14  10      607.10      590.25     15.03 o 
   4  14  10      168.27      160.35     12.82 o 
   5  14  10       21.13       22.65     13.03 o 
   6  14  10        8.61       28.29     19.64 o 
   7  14  10      292.45      247.86     21.47 o 
   8  14  10       76.60       76.68     17.43 o 
   1  15  10      703.31      699.24     13.22 o 
   2  15  10      166.57      171.36     13.49 o 
   3  15  10       38.44       58.69     11.70 o 
   4  15  10      169.25      159.17     14.41 o 
   5  15  10       11.77        3.45     16.74 o 
   6  15  10       13.57       27.53     21.23 o 
   7  15  10       15.38       10.11     19.13 o 
   8  15  10       37.52       36.24     24.12 o 
   0  16  10       85.52       84.79     16.59 o 
   1  16  10        6.51       12.32     11.67 o 
   2  16  10       42.25       47.88     12.71 o 
   3  16  10      206.69      237.25     14.72 o 
   4  16  10      224.63      228.52     15.35 o 
   5  16  10       78.98       81.45     16.63 o 
   6  16  10       75.62       70.53     22.28 o 
   7  16  10       39.67       40.73     20.48 o 
   1  17  10        4.22        9.18     11.88 o 
   2  17  10        8.93       17.23     12.05 o 
   3  17  10        0.02       -4.16     15.24 o 
   4  17  10        2.80       -1.51     14.85 o 
   5  17  10       93.40       81.96     17.62 o 
   6  17  10        0.24       -1.47     41.45 o 
   0  18  10       44.42       48.84     21.84 o 
   1  18  10       58.96       35.86     13.34 o 
   2  18  10        1.64       -5.64     15.89 o 
   3  18  10       94.30      119.15     15.02 o 
   4  18  10        5.66        9.86     20.03 o 
   1  19  10       58.25       59.22     15.24 o 
   2  19  10        2.48        9.86     24.04 o 
   1   1  11     2055.32     2406.81     31.76 o 
   2   1  11     2247.26     2224.83     25.39 o 
   3   1  11     2844.70     3020.71     58.35 o 
   4   1  11      364.57      377.20     15.01 o 
   5   1  11       68.68       73.37     14.28 o 
   6   1  11      386.71      376.17     15.86 o 
   7   1  11      157.85      192.86     19.88 o 
   8   1  11      207.66      204.82     20.78 o 
   9   1  11       87.83       73.54     21.27 o 
  10   1  11        2.48       -1.94     25.29 o 
  11   1  11        6.50       10.50     27.40 o 
  12   1  11       66.09       52.97     30.67 o 
   0   2  11       64.46       63.76     23.96 o 
   1   2  11      559.33      619.31     21.00 o 
   2   2  11        2.45       12.69     12.87 o 
   3   2  11      146.67      149.42     16.65 o 
   4   2  11      185.59      167.36     12.67 o 
   5   2  11       11.16       10.42     13.94 o 
   6   2  11      110.54      126.43     15.85 o 
   7   2  11      231.65      298.37     27.74 o 
   8   2  11        0.26      -27.83     27.83 o 
   9   2  11      251.96      233.96     30.98 o 
  10   2  11        1.48      -16.56     31.07 o 
  11   2  11      434.91      441.43     37.75 o 
  12   2  11        1.57       -5.59     39.40 o 
   1   3  11      780.33      803.05     22.78 o 
   2   3  11      226.85      219.66     12.60 o 
   3   3  11      109.94      133.10     12.27 o 
   4   3  11      181.98      208.52     13.76 o 
   5   3  11        4.09        7.12     12.38 o 
   6   3  11      189.76      205.97     18.54 o 
   7   3  11       21.75       33.76     26.51 o 
   8   3  11       14.93        8.04     28.76 o 
   9   3  11      286.10      309.26     32.45 o 
  10   3  11        2.09        2.01     22.78 o 
  11   3  11        1.56        5.83     35.57 o 
  12   3  11       19.60       50.72     39.74 o 
   0   4  11     1236.27     1214.03     24.32 o 
   1   4  11      281.79      257.89     17.19 o 
   2   4  11      382.64      417.93     13.23 o 
   3   4  11     2299.57     2184.78     35.98 o 
   4   4  11      237.71      239.93     13.82 o 
   5   4  11      108.38       99.83     13.29 o 
   6   4  11       99.03      105.45     18.47 o 
   7   4  11        1.33        3.82     15.70 o 
   8   4  11       65.77       75.56     29.21 o 
   9   4  11      458.38      369.68     32.80 o 
  10   4  11        1.79       -1.08     32.44 o 
  11   4  11        4.16        7.15     24.60 o 
  12   4  11        8.06       13.38     40.28 o 
   1   5  11      142.03      157.16     13.56 o 
   2   5  11     1613.91     1590.23     26.85 o 
   3   5  11     1922.12     1882.14     20.54 o 
   4   5  11      370.94      378.07     12.73 o 
   5   5  11      416.78      389.49     23.02 o 
   6   5  11     1453.23     1430.06     55.77 o 
   7   5  11      191.60      214.13     17.09 o 
   8   5  11      251.07      243.96     30.34 o 
   9   5  11      140.65      148.74     31.90 o 
  10   5  11        0.82       -9.95     33.32 o 
  11   5  11       34.79       35.72     25.19 o 
  12   5  11       47.99       82.18     41.55 o 
   0   6  11        7.38       22.83     23.47 o 
   1   6  11      632.13      616.56     17.59 o 
   2   6  11      715.36      689.02     14.25 o 
   3   6  11      335.25      381.66     15.38 o 
   4   6  11        4.70        3.78     13.29 o 
   5   6  11       13.57       28.38     12.79 o 
   6   6  11       15.69       29.88     15.03 o 
   7   6  11        0.77      -15.75     16.25 o 
   8   6  11      375.19      396.22     31.13 o 
   9   6  11      195.85      186.15     32.79 o 
  10   6  11       57.46       80.27     24.80 o 
  11   6  11       18.43       32.34     37.49 o 
  12   6  11       72.46       69.00     42.24 o 
   1   7  11      302.35      302.52     12.84 o 
   2   7  11      917.76      894.20     16.24 o 
   3   7  11        0.10       -3.69     10.75 o 
   4   7  11       55.27       46.23     11.04 o 
   5   7  11     1807.62     1713.46     27.53 o 
   6   7  11       14.57       16.81     14.98 o 
   7   7  11        6.99       -1.09     13.94 o 
   8   7  11      174.28      201.18     21.95 o 
   9   7  11       26.62       45.57     22.63 o 
  10   7  11       43.41       41.98     24.81 o 
  11   7  11        3.11       -5.90     18.99 o 
   0   8  11       41.24       46.61     14.07 o 
   1   8  11      661.79      656.26     14.72 o 
   2   8  11        8.88       15.50     13.90 o 
   3   8  11      218.51      226.64     13.04 o 
   4   8  11       16.85       16.02     10.43 o 
   5   8  11     1374.44     1376.04     17.17 o 
   6   8  11      116.86      125.22     14.26 o 
   7   8  11      726.88      647.73     22.50 o 
   8   8  11       15.54       45.84     21.37 o 
   9   8  11       82.20       72.48     28.42 o 
  10   8  11       16.17       33.28     25.38 o 
  11   8  11       12.75       21.14     27.47 o 
   1   9  11       33.76       31.83     11.19 o 
   2   9  11       17.25       12.14     12.24 o 
   3   9  11      269.00      238.16     13.88 o 
   4   9  11       88.12       79.64     15.34 o 
   5   9  11      807.53      803.79     14.76 o 
   6   9  11       84.49       86.19     13.00 o 
   7   9  11       68.93      115.75     21.40 o 
   8   9  11       43.33       52.30     18.57 o 
   9   9  11        6.97       17.29     24.67 o 
  10   9  11      134.34      144.44     22.20 o 
  11   9  11        5.91        7.95     20.04 o 
   0  10  11      921.49      932.80     16.00 o 
   1  10  11        0.88       17.02     12.64 o 
   2  10  11      224.59      224.40     12.29 o 
   3  10  11      317.27      334.31     13.26 o 
   4  10  11        0.50       21.81     16.05 o 
   5  10  11      103.97       84.27     12.66 o 
   6  10  11       96.46      113.26     15.01 o 
   7  10  11       14.88       16.38     18.10 o 
   8  10  11       97.68      113.56     23.56 o 
   9  10  11      215.55      199.33     22.15 o 
  10  10  11       29.81       16.77     22.40 o 
   1  11  11      290.66      304.80     13.95 o 
   2  11  11     1523.69     1487.62     15.67 o 
   3  11  11      812.13      774.79     14.55 o 
   4  11  11       24.20       19.91     12.21 o 
   5  11  11      804.83      732.48     17.23 o 
   6  11  11      121.13      152.83     15.87 o 
   7  11  11       35.80       44.47     18.57 o 
   8  11  11       79.20      104.23     20.01 o 
   9  11  11        0.03       19.66     26.18 o 
  10  11  11       17.44       39.26     28.17 o 
   0  12  11      969.25     1016.40     35.56 o 
   1  12  11       64.16       79.52     12.41 o 
   2  12  11      188.09      198.67     12.93 o 
   3  12  11        1.77        8.54     12.72 o 
   4  12  11       19.42       18.84     12.69 o 
   5  12  11      112.60      140.27     17.52 o 
   6  12  11       25.45       15.62     18.33 o 
   7  12  11       27.41       41.26     19.34 o 
   8  12  11       13.94        4.98     25.03 o 
   9  12  11       28.16       24.60     19.28 o 
   1  13  11      101.23      106.98     12.12 o 
   2  13  11       32.38       35.15     11.80 o 
   3  13  11      705.07      684.15     14.36 o 
   4  13  11      114.47      108.79     11.35 o 
   5  13  11        0.00       14.88     12.75 o 
   6  13  11       47.13       76.72     13.52 o 
   7  13  11        7.73       13.52     17.78 o 
   8  13  11        1.71        5.37     16.75 o 
   9  13  11        0.39        3.27     20.24 o 
   0  14  11        0.01        1.03     15.14 o 
   1  14  11        3.40       23.05     10.62 o 
   2  14  11      152.05      154.72     11.88 o 
   3  14  11      706.63      653.31     13.33 o 
   4  14  11      147.80      154.96     15.19 o 
   5  14  11      155.01      158.49     15.05 o 
   6  14  11       17.58        4.59     14.12 o 
   7  14  11       39.54       35.15     21.25 o 
   8  14  11        4.11        8.10     17.78 o 
   1  15  11        0.59       -2.17     10.14 o 
   2  15  11       12.01       15.83     12.17 o 
   3  15  11       41.77       40.25     15.30 o 
   4  15  11       20.93       14.74     14.36 o 
   5  15  11      102.26      104.17     16.08 o 
   6  15  11      111.64      147.54     16.78 o 
   7  15  11      407.73      465.62     20.67 o 
   0  16  11       74.12       84.03     19.44 o 
   1  16  11      292.91      291.87     14.35 o 
   2  16  11        2.48        6.68     15.29 o 
   3  16  11        1.57       14.90     13.70 o 
   4  16  11      107.26      101.54     13.41 o 
   5  16  11        2.60       18.59     18.85 o 
   6  16  11       17.16       39.20     17.60 o 
   1  17  11      601.05      605.54     18.33 o 
   2  17  11      132.04      139.75     14.17 o 
   3  17  11        4.76        2.80     15.71 o 
   4  17  11        0.65        4.99     15.07 o 
   5  17  11      152.19      159.80     18.41 o 
   0  18  11       12.43        8.67     19.48 o 
   1  18  11       51.49       46.74     14.64 o 
   2  18  11       25.33       17.95     14.66 o 
   3  18  11      136.51      158.74     16.60 o 
   1   0  12      238.84      323.67     24.56 o 
   2   0  12      296.58      326.11     18.83 o 
   3   0  12      540.68      505.51     26.34 o 
   4   0  12       48.29       51.06     23.82 o 
   5   0  12      238.51      260.94     27.60 o 
   6   0  12      433.44      415.65     21.01 o 
   7   0  12        0.00        1.22     27.88 o 
   8   0  12      152.09      142.03     29.60 o 
   9   0  12        2.72       -3.28     30.62 o 
  10   0  12      473.26      499.85     43.49 o 
  11   0  12       84.04       64.39     36.46 o 
  12   0  12      109.44       92.87     40.97 o 
   1   1  12     1126.83     1226.72     52.78 o 
   2   1  12       36.03       34.91     16.47 o 
   3   1  12      306.53      356.81     17.88 o 
   4   1  12     1278.47     1318.57     23.02 o 
   5   1  12     1316.07     1308.59     24.09 o 
   6   1  12        0.04       -0.35     15.00 o 
   7   1  12      154.07      164.36     20.26 o 
   8   1  12        0.39      -10.82     22.24 o 
   9   1  12       30.22       33.01     23.66 o 
  10   1  12        7.24       15.13     25.15 o 
  11   1  12        3.44        0.42     31.04 o 
  12   1  12       45.00       42.53     49.20 o 
   0   2  12     1999.48     2167.40     33.72 o 
   1   2  12      610.98      784.30     17.32 o 
   2   2  12       28.71       26.19     13.83 o 
   3   2  12      206.96      176.28     18.28 o 
   4   2  12     2143.12     2109.71     23.39 o 
   5   2  12     1011.18     1003.64     16.75 o 
   6   2  12      183.55      180.05     15.82 o 
   7   2  12        1.69       17.98     19.32 o 
   8   2  12     1042.82     1021.89     34.79 o 
   9   2  12        5.55       -3.58     30.18 o 
  10   2  12       24.28       22.25     32.93 o 
  11   2  12        6.26        4.41     36.65 o 
  12   2  12        8.29        2.89     40.52 o 
   1   3  12        7.77       16.84     13.39 o 
   2   3  12      866.58      918.08     36.79 o 
   3   3  12     5733.69     5962.07     31.09 o 
   4   3  12      126.37      159.40     13.38 o 
   5   3  12        6.09       11.76     15.02 o 
   6   3  12       84.79       72.23     18.36 o 
   7   3  12     1493.76     1476.57     56.70 o 
   8   3  12      271.96      276.66     30.05 o 
   9   3  12       50.62       24.35     31.17 o 
  10   3  12       72.44       83.45     33.96 o 
  11   3  12       21.04       40.67     36.70 o 
  12   3  12       52.34       71.20     41.11 o 
   0   4  12     1070.61     1110.65     28.29 o 
   1   4  12       12.60       22.23     17.35 o 
   2   4  12      407.77      430.45     11.87 o 
   3   4  12      181.77      147.69      9.83 o 
   4   4  12      827.94      809.02     16.14 o 
   5   4  12       61.96       60.19     13.82 o 
   6   4  12      231.72      254.29     19.25 o 
   7   4  12       37.11       69.26     20.32 o 
   8   4  12      159.82      166.98     30.19 o 
   9   4  12      123.22      146.92     32.15 o 
  10   4  12        1.09       19.75     33.52 o 
  11   4  12       26.58       43.27     37.58 o 
  12   4  12       43.75       27.49     39.94 o 
   1   5  12      104.31      121.79     13.80 o 
   2   5  12      114.77      111.46     12.17 o 
   3   5  12        0.54        3.05     12.14 o 
   4   5  12      447.21      453.91     12.72 o 
   5   5  12       32.66       33.83     14.31 o 
   6   5  12     1472.16     1457.24     23.75 o 
   7   5  12        0.08       -2.50     19.87 o 
   8   5  12        1.25        0.00     29.50 o 
   9   5  12      102.59      132.71     32.69 o 
  10   5  12      416.85      426.66     36.33 o 
  11   5  12        9.05       16.56     36.75 o 
   0   6  12      213.92      236.42     17.89 o 
   1   6  12      403.84      407.73     11.99 o 
   2   6  12       58.59       74.87     12.47 o 
   3   6  12      387.86      406.38     12.19 o 
   4   6  12        0.01       -9.91     11.69 o 
   5   6  12       33.58       36.09     13.01 o 
   6   6  12        8.06       17.19     13.74 o 
   7   6  12       10.79       10.36     20.18 o 
   8   6  12       84.42       71.40     30.33 o 
   9   6  12      332.49      301.62     33.92 o 
  10   6  12       47.70       67.18     35.72 o 
  11   6  12        0.81      -18.08     38.51 o 
   1   7  12       70.01       61.52     14.30 o 
   2   7  12     1538.26     1538.82     15.67 o 
   3   7  12     1713.20     1646.10     17.99 o 
   4   7  12      591.07      567.34     12.79 o 
   5   7  12      102.49      118.74     13.56 o 
   6   7  12       34.00       24.06     13.79 o 
   7   7  12      574.48      487.02     13.12 o 
   8   7  12       85.37       88.12     17.79 o 
   9   7  12       98.02       98.38     19.28 o 
  10   7  12        7.29       12.94     20.30 o 
  11   7  12      407.59      399.75     29.00 o 
   0   8  12      206.95      187.20     18.43 o 
   1   8  12     1185.61     1154.25     25.10 o 
   2   8  12      177.99      165.19     11.54 o 
   3   8  12       56.45       51.28     12.55 o 
   4   8  12      181.23      181.60     12.37 o 
   5   8  12        1.23        1.41     15.07 o 
   6   8  12        0.03        2.57     13.94 o 
   7   8  12      251.74      221.77     17.28 o 
   8   8  12       79.84      108.11     22.17 o 
   9   8  12       81.09       51.95     24.04 o 
  10   8  12       50.89       67.40     26.33 o 
  11   8  12      514.37      519.65     25.06 o 
   1   9  12     2380.53     2333.85     34.48 o 
   2   9  12      219.82      218.51     13.20 o 
   3   9  12       77.76       75.59     12.17 o 
   4   9  12      613.36      607.41     13.27 o 
   5   9  12      728.24      816.29     16.25 o 
   6   9  12        0.49        9.33     12.75 o 
   7   9  12       45.17       38.83     15.35 o 
   8   9  12       53.46       65.93     18.90 o 
   9   9  12       17.37       32.82     20.38 o 
  10   9  12       24.23       39.36     22.00 o 
   0  10  12        7.72       14.92     15.40 o 
   1  10  12     1950.11     1981.51     22.57 o 
   2  10  12       73.48       75.11     12.00 o 
   3  10  12        5.22       12.21     12.50 o 
   4  10  12        7.42        2.14     12.97 o 
   5  10  12      264.37      260.09     15.11 o 
   6  10  12       11.06       18.20     14.86 o 
   7  10  12        4.76        9.48     15.77 o 
   8  10  12       17.41       18.34     23.89 o 
   9  10  12      120.37      136.13     26.11 o 
  10  10  12       20.41       28.28     27.80 o 
   1  11  12       37.80       37.88     12.51 o 
   2  11  12     1056.09     1026.71     15.92 o 
   3  11  12       11.95       19.97     10.75 o 
   4  11  12      201.36      181.24     14.00 o 
   5  11  12      116.16       89.02     14.88 o 
   6  11  12       96.86       93.05     14.24 o 
   7  11  12       41.36       24.90     19.01 o 
   8  11  12       14.67       14.97     24.81 o 
   9  11  12       57.98       75.14     22.02 o 
  10  11  12       14.25       30.63     29.94 o 
   0  12  12       88.68       93.00     11.51 o 
   1  12  12        8.44        6.69     11.49 o 
   2  12  12       99.15       93.44     10.94 o 
   3  12  12       26.66       28.46     11.06 o 
   4  12  12       12.41       15.17     14.58 o 
   5  12  12        0.15        5.20     13.76 o 
   6  12  12        5.30       26.12     18.59 o 
   7  12  12      321.15      330.82     20.62 o 
   8  12  12        0.01      -21.31     21.31 o 
   9  12  12      285.32      359.40     28.96 o 
   1  13  12      114.49      127.02     12.18 o 
   2  13  12      518.50      516.63     14.78 o 
   3  13  12       54.76       49.51     12.82 o 
   4  13  12       13.98       16.59     14.99 o 
   5  13  12      401.69      412.48     38.19 o 
   6  13  12       41.78       43.24     17.08 o 
   7  13  12        2.65       -0.38     18.11 o 
   8  13  12        3.46       12.09     19.09 o 
   0  14  12      413.59      403.06     16.48 o 
   1  14  12       45.97       61.94     11.94 o 
   2  14  12        4.28        9.35     14.23 o 
   3  14  12       83.93      127.52     12.19 o 
   4  14  12       41.65       43.62     11.99 o 
   5  14  12       17.95       25.22     13.87 o 
   6  14  12        8.30        7.14     14.63 o 
   7  14  12       57.95       84.64     17.26 o 
   8  14  12       10.90       45.39     20.55 o 
   1  15  12      478.55      479.04     15.65 o 
   2  15  12       12.26       10.16     11.66 o 
   3  15  12     1545.47     1530.11     16.87 o 
   4  15  12      175.59      186.09     15.44 o 
   5  15  12        0.40       -4.81     16.18 o 
   6  15  12        1.93       12.95     15.54 o 
   7  15  12        2.12       -5.59     20.19 o 
   0  16  12        2.23      -10.32     16.95 o 
   1  16  12      219.53      227.32     16.04 o 
   2  16  12        0.06        6.33     14.79 o 
   3  16  12        4.85        2.44     15.09 o 
   4  16  12        0.40       10.31     13.83 o 
   5  16  12      557.14      554.02     25.08 o 
   6  16  12        5.98       14.60     23.24 o 
   1  17  12       85.88       71.79     15.25 o 
   2  17  12       11.85       26.40     14.61 o 
   3  17  12        0.05        2.41     16.13 o 
   4  17  12        2.54       10.57     17.75 o 
   5  17  12       64.69       72.27     24.05 o 
   0  18  12        0.00      -13.46     22.65 o 
   1  18  12       36.28       37.28     14.86 o 
   2  18  12        5.41       13.36     14.33 o 
   3  18  12       70.03       68.15     16.79 o 
   1   1  13        4.67       -0.32     13.16 o 
   2   1  13      853.41      809.93     19.82 o 
   3   1  13       66.03       92.63     17.47 o 
   4   1  13      690.24      649.87     20.48 o 
   5   1  13      391.81      415.80     20.70 o 
   6   1  13        6.14       14.29     13.30 o 
   7   1  13      219.70      246.27     20.78 o 
   8   1  13       25.88       30.53     29.06 o 
   9   1  13       22.20       32.05     31.41 o 
  10   1  13        0.01        8.33     33.71 o 
  11   1  13       35.87       24.75     37.14 o 
  12   1  13       28.41       24.01     42.53 o 
   0   2  13      636.67      701.68     21.20 o 
   1   2  13       40.87       28.92     13.50 o 
   2   2  13      301.38      296.75     17.77 o 
   3   2  13       76.88       66.50     17.53 o 
   4   2  13      124.27      141.39     17.93 o 
   5   2  13     2563.12     2525.80     23.71 o 
   6   2  13      213.02      202.10     14.26 o 
   7   2  13     3170.44     3211.79     54.38 o 
   8   2  13      136.22      144.92     30.53 o 
   9   2  13        0.40      -16.56     30.33 o 
  10   2  13        0.00        4.95     34.10 o 
  11   2  13       99.95      120.70     38.47 o 
  12   2  13       48.24       23.52     41.75 o 
   1   3  13      175.82      157.81     16.72 o 
   2   3  13      392.06      376.50     13.32 o 
   3   3  13       54.46       61.68     14.52 o 
   4   3  13      229.09      258.56     16.23 o 
   5   3  13      500.28      484.76     18.87 o 
   6   3  13        4.60      -11.80     16.73 o 
   7   3  13     3202.48     3187.82    157.83 o 
   8   3  13      234.02      258.07     30.88 o 
   9   3  13      125.92      165.99     31.41 o 
  10   3  13       60.93       60.57     34.11 o 
  11   3  13      110.93      102.42     37.78 o 
  12   3  13      119.84      121.93     42.73 o 
   0   4  13       21.38        4.51     23.42 o 
   1   4  13       67.81       58.23     12.02 o 
   2   4  13      292.15      292.92     14.96 o 
   3   4  13     2515.49     2435.65     24.36 o 
   4   4  13      417.05      417.56     16.24 o 
   5   4  13      271.20      273.79     17.37 o 
   6   4  13      326.59      324.23     20.00 o 
   7   4  13      127.11      147.89     17.17 o 
   8   4  13       46.28       29.84     30.04 o 
   9   4  13     1021.38     1044.58     37.04 o 
  10   4  13        0.15        8.33     35.08 o 
  11   4  13        3.15       -7.74     38.32 o 
   1   5  13      629.05      642.14     16.31 o 
   2   5  13     2009.14     2051.82     21.06 o 
   3   5  13     2533.93     2555.91     23.44 o 
   4   5  13      417.54      452.21     13.27 o 
   5   5  13        6.33       12.62     13.93 o 
   6   5  13     1594.44     1533.10     24.04 o 
   7   5  13      120.77       97.44     20.41 o 
   8   5  13       70.51       92.27     21.90 o 
   9   5  13       51.67       60.37     32.88 o 
  10   5  13      119.96      153.44     35.33 o 
  11   5  13        1.33       14.41     37.97 o 
   0   6  13      634.21      617.97     26.93 o 
   1   6  13      408.52      429.32     25.47 o 
   2   6  13       43.67       38.68     11.16 o 
   3   6  13        7.19       11.64     11.42 o 
   4   6  13      935.61      905.17     17.09 o 
   5   6  13        0.05       -1.10     12.64 o 
   6   6  13      533.60      565.73     14.13 o 
   7   6  13      193.97      172.93     17.42 o 
   8   6  13       16.95       28.08     30.63 o 
   9   6  13      217.35      220.07     24.80 o 
  10   6  13      269.92      259.39     36.66 o 
  11   6  13      207.87      229.62     28.38 o 
   1   7  13     1987.07     1978.16     47.92 o 
   2   7  13      935.69      933.84     15.77 o 
   3   7  13      179.91      178.56     13.13 o 
   4   7  13        0.92       10.31     11.49 o 
   5   7  13      122.42      141.05     14.07 o 
   6   7  13      144.14      137.44     14.37 o 
   7   7  13       28.05       23.94     16.85 o 
   8   7  13      356.76      381.93     34.27 o 
   9   7  13      736.96      747.24     25.55 o 
  10   7  13        0.01        2.82     21.23 o 
  11   7  13        0.07      -23.32     28.32 o 
   0   8  13       81.65       42.05     25.04 o 
   1   8  13       31.91       44.49     14.59 o 
   2   8  13      168.71      176.35     16.01 o 
   3   8  13        0.00       -1.60     14.64 o 
   4   8  13        0.63        8.78     10.78 o 
   5   8  13        1.70       11.43     18.31 o 
   6   8  13       44.12       53.04     16.44 o 
   7   8  13       79.48      100.22     13.71 o 
   8   8  13        2.67       24.72     22.66 o 
   9   8  13      208.73      225.92     20.76 o 
  10   8  13        9.91        4.97     27.04 o 
   1   9  13      304.89      287.63     13.95 o 
   2   9  13      166.46      151.04     13.44 o 
   3   9  13     2049.64     1908.36     22.53 o 
   4   9  13       44.42       66.06     14.38 o 
   5   9  13       16.87        0.86     11.76 o 
   6   9  13        5.82        8.37     13.04 o 
   7   9  13      112.98      114.27     18.14 o 
   8   9  13       41.64       52.41     19.47 o 
   9   9  13       68.13       81.38     25.40 o 
  10   9  13      102.32       79.81     23.12 o 
   0  10  13      140.96      164.18     19.46 o 
   1  10  13        0.37        3.69     13.41 o 
   2  10  13       37.85       30.17     12.28 o 
   3  10  13        5.51       13.26     12.12 o 
   4  10  13        9.71        4.81     13.06 o 
   5  10  13       78.97       49.42     22.33 o 
   6  10  13      121.54      126.76     15.53 o 
   7  10  13       14.93       25.07     18.61 o 
   8  10  13      216.62      225.47     20.75 o 
   9  10  13        1.96       27.82     26.19 o 
  10  10  13       45.76       50.34     28.91 o 
   1  11  13     3426.72     3408.36     21.17 o 
   2  11  13     1302.40     1282.79     30.82 o 
   3  11  13       87.72       92.07     13.07 o 
   4  11  13       85.96       84.32     14.09 o 
   5  11  13       55.60       65.21     15.26 o 
   6  11  13      105.06      111.44     17.22 o 
   7  11  13       32.09       59.74     19.31 o 
   8  11  13      144.14      193.59     25.23 o 
   9  11  13       12.43       31.65     22.60 o 
   0  12  13       45.86       47.20     14.31 o 
   1  12  13     1570.28     1545.62     16.45 o 
   2  12  13      201.51      208.68     12.22 o 
   3  12  13        7.83        6.20     12.40 o 
   4  12  13        0.58       15.27     14.32 o 
   5  12  13       84.27       86.38     15.91 o 
   6  12  13      115.81      101.82     15.15 o 
   7  12  13      136.91      165.54     29.28 o 
   8  12  13        0.44       -7.81     26.56 o 
   9  12  13      131.76      124.79     23.80 o 
   1  13  13      146.82      138.24     12.56 o 
   2  13  13      149.20      166.37     12.79 o 
   3  13  13      316.11      326.41     14.79 o 
   4  13  13       14.68       19.47     13.01 o 
   5  13  13       45.50       38.67     14.94 o 
   6  13  13       45.47       51.59     20.36 o 
   7  13  13      163.86      183.69     21.83 o 
   8  13  13        9.55       17.76     15.90 o 
   0  14  13       19.09       35.59     15.98 o 
   1  14  13       22.49       22.10     11.87 o 
   2  14  13        0.01        7.18     12.04 o 
   3  14  13      417.36      436.39     13.53 o 
   4  14  13        5.58        0.91     15.02 o 
   5  14  13        4.33        6.67     15.69 o 
   6  14  13       17.45        5.55     16.62 o 
   7  14  13        5.00        8.39     19.18 o 
   1  15  13       30.18       31.76     15.02 o 
   2  15  13      231.95      237.33     11.72 o 
   3  15  13       40.37       45.60     16.23 o 
   4  15  13       47.48       57.61     14.52 o 
   5  15  13      123.57      157.32     16.88 o 
   6  15  13      142.06      149.86     19.70 o 
   7  15  13        3.86       15.43     41.60 o 
   0  16  13      258.41      276.44     18.54 o 
   1  16  13       12.02       18.54     14.43 o 
   2  16  13        7.21       13.23     14.16 o 
   3  16  13      178.18      175.30     14.57 o 
   4  16  13       68.91       65.53     17.13 o 
   5  16  13       35.16       23.58     16.14 o 
   1  17  13        1.01        1.30     15.33 o 
   2  17  13        5.11        7.16     14.53 o 
   3  17  13        0.05        0.57     16.75 o 
   4  17  13       31.17       15.64     16.46 o 
   0  18  13       97.68      111.91     29.22 o 
   1  18  13        2.80       17.37     15.38 o 
   2  18  13        5.21       25.29     42.34 o 
   1   0  14        1.36       24.50     23.37 o 
   2   0  14     1026.93      989.74     24.30 o 
   3   0  14      103.96       80.28     24.99 o 
   4   0  14       90.44       81.70     18.28 o 
   5   0  14     3118.23     3006.82     38.42 o 
   6   0  14       72.53       65.47     28.08 o 
   7   0  14     1043.41     1043.51     41.03 o 
   1   1  14       45.05       46.84     16.86 o 
   2   1  14      417.83      456.10     16.36 o 
   3   1  14       78.65      104.08     17.41 o 
   4   1  14       16.28       11.28     14.12 o 
   5   1  14     5585.87     5522.38     53.73 o 
   6   1  14      861.77      933.75     23.50 o 
   7   1  14     1313.78     1231.93     20.71 o 
   8   1  14      138.65      141.29     31.22 o 
   9   1  14       54.12       76.79     32.59 o 
  10   1  14      375.50      265.06     36.67 o 
  11   1  14        0.02        2.99     38.07 o 
   0   2  14      593.18      635.88     25.90 o 
   1   2  14      887.27      925.68     20.37 o 
   2   2  14      276.49      288.66     15.52 o 
   3   2  14      210.17      217.70     18.33 o 
   4   2  14      408.05      408.33     16.34 o 
   5   2  14     2260.61     2202.24     31.45 o 
   6   2  14      312.07      329.47     15.92 o 
   7   2  14      346.47      323.70     18.39 o 
   8   2  14       41.27       47.97     30.63 o 
   9   2  14       77.97       63.31     33.03 o 
  10   2  14       18.73       17.25     42.68 o 
  11   2  14        0.41        7.94     37.97 o 
   1   3  14      275.41      310.39     13.29 o 
   2   3  14      248.97      274.99     12.05 o 
   3   3  14      377.38      333.98     16.40 o 
   4   3  14      847.33      840.14     19.15 o 
   5   3  14        0.12        7.17     15.75 o 
   6   3  14     2215.63     2171.77     52.71 o 
   7   3  14      116.07      136.16     21.31 o 
   8   3  14        1.41       14.65     30.58 o 
   9   3  14       21.03       25.63     32.49 o 
  10   3  14       53.42       70.37     35.77 o 
  11   3  14       46.66       62.97     39.05 o 
   0   4  14       84.98       99.09     24.16 o 
   1   4  14      280.91      277.25     14.90 o 
   2   4  14       76.41       87.81     17.29 o 
   3   4  14     1199.02     1145.85     46.33 o 
   4   4  14     1639.27     1651.82     18.87 o 
   5   4  14      416.87      432.27     17.61 o 
   6   4  14       32.17       40.53     14.65 o 
   7   4  14      905.53      930.64     41.65 o 
   8   4  14      278.03      292.88     32.40 o 
   9   4  14      560.39      565.66     35.01 o 
  10   4  14       17.23       22.98     36.21 o 
  11   4  14       11.53       11.61     39.59 o 
   1   5  14       52.37       50.42     12.16 o 
   2   5  14        1.59       12.32     17.64 o 
   3   5  14        0.04        2.14     10.38 o 
   4   5  14       19.93       32.77     11.87 o 
   5   5  14      644.83      605.02     16.32 o 
   6   5  14      399.31      375.86     15.39 o 
   7   5  14        8.89       15.41     14.46 o 
   8   5  14       13.90       39.84     30.04 o 
   9   5  14      550.91      542.02     35.99 o 
  10   5  14      504.11      541.87     37.41 o 
  11   5  14       41.53       76.20     40.23 o 
   0   6  14      640.43      647.96     21.04 o 
   1   6  14       66.16       76.91     20.68 o 
   2   6  14       61.25       94.81     17.93 o 
   3   6  14      460.78      446.78     12.86 o 
   4   6  14      142.02      154.34     12.55 o 
   5   6  14      228.56      237.87     15.11 o 
   6   6  14        5.15        4.48     16.19 o 
   7   6  14        6.62       -9.55     17.36 o 
   8   6  14      178.58      174.58     32.98 o 
   9   6  14     1104.64     1079.07     38.66 o 
  10   6  14        9.63       14.16     36.95 o 
  11   6  14        7.13       11.32     39.89 o 
   1   7  14     2849.56     2880.16     82.91 o 
   2   7  14       97.05       99.99     12.66 o 
   3   7  14      324.89      365.79     14.00 o 
   4   7  14      720.68      684.48     14.36 o 
   5   7  14      150.28      153.81     12.84 o 
   6   7  14      148.87      134.92     14.78 o 
   7   7  14       14.64       17.42     13.95 o 
   8   7  14       33.57       30.77     18.97 o 
   9   7  14        0.26        4.14     24.36 o 
  10   7  14        0.01       12.52     26.70 o 
   0   8  14       32.91       33.66     25.97 o 
   1   8  14     3877.42     3745.37     58.01 o 
   2   8  14      181.08      181.47     13.45 o 
   3   8  14      502.44      497.71     14.49 o 
   4   8  14        5.37       -1.22     13.01 o 
   5   8  14        0.81       14.13     13.99 o 
   6   8  14       64.62       75.92     13.24 o 
   7   8  14       51.41       65.88     17.96 o 
   8   8  14      355.37      360.37     20.50 o 
   9   8  14      241.11      241.00     21.82 o 
  10   8  14        9.85       23.46     27.25 o 
   1   9  14     1619.42     1539.78     25.94 o 
   2   9  14      296.72      303.67     13.94 o 
   3   9  14        5.37        2.87     15.74 o 
   4   9  14      281.41      282.44     14.89 o 
   5   9  14      960.08      935.41     26.17 o 
   6   9  14      134.21      156.56     14.15 o 
   7   9  14        8.88       -7.34     18.61 o 
   8   9  14       71.75      123.73     19.70 o 
   9   9  14      111.12      145.71     26.51 o 
  10   9  14      105.65      141.68     29.00 o 
   0  10  14      512.46      489.29     22.07 o 
   1  10  14     1243.81     1246.46     16.69 o 
   2  10  14       57.73       75.16     12.50 o 
   3  10  14       13.41       29.28     14.84 o 
   4  10  14       42.56       37.31     13.27 o 
   5  10  14       83.36       96.89     15.22 o 
   6  10  14       26.57       41.46     15.90 o 
   7  10  14        5.21       11.07     16.84 o 
   8  10  14       30.08       31.67     20.81 o 
   9  10  14      198.59      230.80     27.35 o 
   1  11  14     1530.68     1467.82     46.92 o 
   2  11  14        4.07       15.54     13.12 o 
   3  11  14      159.41      168.90     11.60 o 
   4  11  14      136.85      121.39     16.05 o 
   5  11  14       80.28       84.99     14.40 o 
   6  11  14        0.13       11.44     16.32 o 
   7  11  14      107.65      129.95     17.48 o 
   8  11  14       22.15       37.77     21.65 o 
   9  11  14        6.68       39.99     28.27 o 
   0  12  14      944.29      929.99     25.22 o 
   1  12  14      277.37      280.56     13.74 o 
   2  12  14        6.02       18.29     12.15 o 
   3  12  14      268.01      241.20     13.30 o 
   4  12  14        6.41       13.20     13.39 o 
   5  12  14       24.23        1.57     21.09 o 
   6  12  14       38.95       39.97     17.37 o 
   7  12  14        0.04       -9.14     17.78 o 
   8  12  14       36.18       54.25     22.24 o 
   1  13  14      112.38      116.44     14.03 o 
   2  13  14      402.98      381.93     15.80 o 
   3  13  14        4.19       15.44     12.22 o 
   4  13  14       43.05       42.85     16.59 o 
   5  13  14      175.10      199.10     21.38 o 
   6  13  14      103.66      108.24     21.13 o 
   7  13  14       13.23       38.52     26.90 o 
   8  13  14        1.19       27.83     28.62 o 
   0  14  14        2.47       -6.46     18.81 o 
   1  14  14        9.93       10.84     13.12 o 
   2  14  14       33.38       29.70     12.53 o 
   3  14  14      134.91      133.40     12.23 o 
   4  14  14       39.06       46.48     13.90 o 
   5  14  14      103.39      117.16     13.90 o 
   6  14  14        2.74       10.49     16.93 o 
   7  14  14       12.09       29.75     20.23 o 
   1  15  14        0.02        0.54     15.45 o 
   2  15  14       38.27       55.30     12.32 o 
   3  15  14      377.93      360.54     15.64 o 
   4  15  14       11.24       28.15     14.08 o 
   5  15  14       51.48       44.19     17.12 o 
   6  15  14        4.21       29.19     20.15 o 
   0  16  14        0.05      -14.67     25.95 o 
   1  16  14       11.55       -1.53     14.91 o 
   2  16  14       93.82       87.18     14.25 o 
   3  16  14      216.40      207.92     15.14 o 
   4  16  14       23.52       10.14     17.63 o 
   5  16  14      127.87      118.45     16.83 o 
   1  17  14        8.23        2.97     14.70 o 
   2  17  14        9.89       -2.94     15.24 o 
   3  17  14        1.93       11.13     16.90 o 
   1   1  15      228.52      236.01     15.43 o 
   2   1  15      271.09      251.74     18.39 o 
   3   1  15      183.63      215.17     25.90 o 
   4   1  15      287.73      278.07     16.43 o 
   5   1  15     2561.61     2459.22     29.01 o 
   6   1  15       90.20       85.26     20.24 o 
   7   1  15      926.85      898.18     25.08 o 
   0   2  15       70.09       64.64     16.91 o 
   1   2  15      495.01      490.78     20.65 o 
   2   2  15       32.72       39.23     14.76 o 
   3   2  15      103.49      110.15     18.04 o 
   4   2  15        8.76       10.90     15.46 o 
   5   2  15        8.11       11.38     19.30 o 
   6   2  15        7.74       18.28     19.87 o 
   7   2  15      334.52      367.31     18.30 o 
   8   2  15        6.55       29.69     30.63 o 
   9   2  15        2.44      -11.86     32.98 o 
  10   2  15        1.52        0.20     36.50 o 
  11   2  15       55.74       29.70     39.50 o 
   1   3  15       58.95       73.41     14.75 o 
   2   3  15      362.05      355.53     12.46 o 
   3   3  15       68.12       73.68     18.78 o 
   4   3  15       22.08       24.09     15.28 o 
   5   3  15      342.99      329.46     19.00 o 
   6   3  15        3.08       -7.15     13.08 o 
   7   3  15       13.51       18.01     16.75 o 
   8   3  15        0.16       10.24     30.97 o 
   9   3  15       36.37       55.03     33.91 o 
  10   3  15       22.81       36.21     36.21 o 
  11   3  15       73.88       62.38     40.33 o 
   0   4  15      125.79       83.37     24.46 o 
   1   4  15       60.40       95.60     17.41 o 
   2   4  15       72.04       72.77     11.36 o 
   3   4  15     1664.44     1605.42     38.19 o 
   4   4  15       12.78       22.85     14.85 o 
   5   4  15      531.41      535.54     16.33 o 
   6   4  15       63.43       49.91     17.43 o 
   7   4  15       27.25       44.15     21.47 o 
   8   4  15      170.48      180.69     23.25 o 
   9   4  15      162.96      143.70     34.85 o 
  10   4  15        1.02      -20.19     35.92 o 
  11   4  15        0.92       -2.06     28.91 o 
   1   5  15      240.13      258.10     17.62 o 
   2   5  15      258.57      250.68     17.77 o 
   3   5  15     4594.90     4456.72     86.65 o 
   4   5  15      479.97      500.68     12.13 o 
   5   5  15      127.73      143.48     14.51 o 
   6   5  15       85.95       97.49     18.94 o 
   7   5  15        1.88        5.17     21.34 o 
   8   5  15       34.72       21.83     19.00 o 
   9   5  15      423.37      437.25     36.23 o 
  10   5  15       22.27       30.43     37.24 o 
  11   5  15        4.44       17.79     41.21 o 
   0   6  15     1111.33     1085.34     29.41 o 
   1   6  15     1560.34     1517.96     31.42 o 
   2   6  15       28.10       57.59     18.05 o 
   3   6  15      279.70      266.88     11.61 o 
   4   6  15        2.69       15.38     11.34 o 
   5   6  15        2.12      -11.73     13.05 o 
   6   6  15       63.79       66.81     16.79 o 
   7   6  15        0.61       13.84     15.39 o 
   8   6  15      139.09      154.36     23.27 o 
   9   6  15        8.89       -6.66     35.13 o 
  10   6  15       81.39       78.75     38.32 o 
   1   7  15     1808.36     1721.73     20.88 o 
   2   7  15       52.13       68.36     18.71 o 
   3   7  15      505.73      488.73     14.38 o 
   4   7  15       68.58       76.48     11.40 o 
   5   7  15        4.72       14.68     15.38 o 
   6   7  15        1.11       -3.82     17.20 o 
   7   7  15       50.98       54.92     18.06 o 
   8   7  15        0.17        8.43     19.00 o 
   9   7  15      238.02      227.93     21.18 o 
  10   7  15       19.91       23.14     27.96 o 
   0   8  15      733.65      771.99     29.29 o 
   1   8  15       50.65       45.26     13.39 o 
   2   8  15        0.54       -1.94     13.24 o 
   3   8  15      230.34      264.11     17.56 o 
   4   8  15      333.64      363.74     14.02 o 
   5   8  15      145.70      156.47     14.97 o 
   6   8  15        0.21       16.24     16.91 o 
   7   8  15      237.83      231.64     19.79 o 
   8   8  15      149.04      156.76     24.49 o 
   9   8  15        7.35        5.16     18.22 o 
  10   8  15        0.01       26.97     28.43 o 
   1   9  15        7.40        4.32     15.45 o 
   2   9  15       21.68       24.76     15.46 o 
   3   9  15     1027.38     1012.72     16.55 o 
   4   9  15      105.37      106.04     12.90 o 
   5   9  15        0.66       -8.19     15.07 o 
   6   9  15        8.08        9.01     13.99 o 
   7   9  15       11.37        3.16     19.06 o 
   8   9  15       16.37       28.85     20.58 o 
   9   9  15        8.33       11.50     27.13 o 
   0  10  15     1030.86     1015.41     31.36 o 
   1  10  15       88.11       83.86     19.94 o 
   2  10  15       25.11       26.03     12.37 o 
   3  10  15      238.84      230.74     12.97 o 
   4  10  15        4.21       18.53     15.23 o 
   5  10  15        0.05        9.69     13.82 o 
   6  10  15      124.57      122.39     16.35 o 
   7  10  15       22.78       32.07     19.78 o 
   8  10  15      108.04      148.12     26.30 o 
   9  10  15        1.99       34.89     23.30 o 
   1  11  15      267.21      246.11     19.73 o 
   2  11  15      355.01      333.76     17.24 o 
   3  11  15       72.63       80.04     13.92 o 
   4  11  15       49.34       51.85     13.19 o 
   5  11  15      109.45      102.02     14.57 o 
   6  11  15        7.08       31.36     17.07 o 
   7  11  15        1.49       26.92     20.96 o 
   8  11  15       22.75       45.30     27.04 o 
   0  12  15       77.80       95.51     29.84 o 
   1  12  15     1019.89     1051.66     20.26 o 
   2  12  15        9.06       13.80     12.40 o 
   3  12  15      366.60      378.19     14.03 o 
   4  12  15       15.06        5.45     13.81 o 
   5  12  15      171.49      164.31     19.76 o 
   6  12  15       64.17       65.32     16.07 o 
   7  12  15        2.51      -18.43     18.58 o 
   8  12  15        8.20       10.57     28.12 o 
   1  13  15        8.07        7.10     15.91 o 
   2  13  15       40.38       56.40     13.22 o 
   3  13  15     1258.72     1313.01     22.65 o 
   4  13  15       14.90       25.63     13.80 o 
   5  13  15       22.96       30.19     14.70 o 
   6  13  15       12.36       10.76     18.33 o 
   7  13  15      233.24      252.32     21.66 o 
   0  14  15       64.64       90.77     19.29 o 
   1  14  15       30.97       36.87     15.05 o 
   2  14  15       69.88       74.87     13.09 o 
   3  14  15      614.99      558.49     15.76 o 
   4  14  15      189.80      203.80     16.89 o 
   5  14  15        8.15       16.15     16.68 o 
   6  14  15        0.36       12.30     19.35 o 
   1  15  15        1.91       -7.31     15.96 o 
   2  15  15        5.17        1.40     14.63 o 
   3  15  15       56.59       72.20     15.56 o 
   4  15  15       31.31       43.38     14.51 o 
   5  15  15      326.28      347.48     20.25 o 
   0  16  15       33.05       37.63     26.71 o 
   1  16  15      166.24      161.55     17.27 o 
   2  16  15      102.44       90.54     17.27 o 
   3  16  15      112.02      111.71     15.56 o 
   4  16  15       21.42       19.51     16.58 o 
   1  17  15       32.34       40.45     20.32 o 
   2  17  15        4.99       11.57     16.63 o 
   0   0  16       59.94       84.48     24.16 o 
   1   0  16      426.18      434.17     19.96 o 
   2   0  16        0.19        1.13     24.70 o 
   3   0  16      203.98      167.10     26.76 o 
   4   0  16      306.28      329.78     28.87 o 
   5   0  16     1440.70     1348.29     35.80 o 
   6   0  16      404.86      374.77     30.64 o 
   7   0  16     1351.19     1320.19     37.55 o 
   1   1  16      776.59      792.03     30.86 o 
   2   1  16       25.41       41.34     18.05 o 
   3   1  16        7.77       25.12     14.98 o 
   4   1  16     1711.00     1652.21     25.20 o 
   5   1  16     1263.30     1209.49     24.78 o 
   6   1  16      602.55      548.84     23.00 o 
   7   1  16      164.03      191.89     23.76 o 
   0   2  16      994.36      861.24     28.81 o 
   1   2  16      343.71      391.02     13.83 o 
   2   2  16        0.84        3.99     18.31 o 
   3   2  16     2006.97     2025.77     23.23 o 
   4   2  16     1598.94     1543.31     26.18 o 
   5   2  16      370.53      380.70     21.23 o 
   6   2  16       82.33       66.96     18.41 o 
   7   2  16       36.10       27.51     21.57 o 
   8   2  16      315.06      300.78     33.63 o 
   1   3  16      577.32      618.49     19.50 o 
   2   3  16       36.80       41.56     12.91 o 
   3   3  16     1950.99     1930.74     32.52 o 
   4   3  16       30.26       24.16     15.67 o 
   5   3  16      113.70       95.20     20.20 o 
   6   3  16       24.41       24.62     20.77 o 
   7   3  16      621.59      572.72     68.88 o 
   8   3  16       73.36       89.09     18.71 o 
   9   3  16       30.66       -1.37     33.91 o 
  10   3  16        9.89       18.91     37.93 o 
  11   3  16       78.82       85.95     41.51 o 
   0   4  16      556.77      626.75     21.14 o 
   1   4  16      148.69      167.31     14.96 o 
   2   4  16      257.54      249.34     15.72 o 
   3   4  16      444.16      426.97     14.67 o 
   4   4  16      120.49      134.90     12.77 o 
   5   4  16      160.66      168.40     21.81 o 
   6   4  16        2.98       12.44     18.05 o 
   7   4  16      751.15      748.54     24.33 o 
   8   4  16       17.50       15.86     23.23 o 
   9   4  16       27.78       45.82     35.72 o 
  10   4  16        1.05       -4.85     39.05 o 
   1   5  16     1184.09     1099.36     27.20 o 
   2   5  16      454.27      466.01     19.71 o 
   3   5  16        0.33        2.44     15.42 o 
   4   5  16      291.34      276.88     15.06 o 
   5   5  16      278.52      285.31     15.29 o 
   6   5  16      785.33      707.05     20.62 o 
   7   5  16      155.90      161.35     22.65 o 
   8   5  16      109.50      100.73     19.48 o 
   9   5  16      583.40      579.48     37.81 o 
  10   5  16      167.63      165.75     39.31 o 
   0   6  16       97.65       70.28     26.02 o 
   1   6  16       52.40       56.49     15.11 o 
   2   6  16      318.44      341.05     22.65 o 
   3   6  16     1712.85     1644.15     29.57 o 
   4   6  16        0.12       20.98     12.77 o 
   5   6  16        1.08       13.52     11.13 o 
   6   6  16       12.28       13.92     14.88 o 
   7   6  16       45.41       29.38     15.99 o 
   8   6  16        1.08       25.19     19.35 o 
   9   6  16      500.96      548.62     32.70 o 
  10   6  16      154.01      160.85     23.45 o 
   1   7  16      303.26      292.95     23.38 o 
   2   7  16       84.47       99.86     19.24 o 
   3   7  16       68.93       78.92     12.92 o 
   4   7  16       67.42       78.57     11.03 o 
   5   7  16       55.20       41.97     15.69 o 
   6   7  16       65.30       75.82     15.59 o 
   7   7  16       26.23       51.34     18.56 o 
   8   7  16        0.12       15.77     19.92 o 
   9   7  16      305.50      275.86     34.95 o 
  10   7  16       14.57       18.84     28.22 o 
   0   8  16     1716.21     1641.53     26.43 o 
   1   8  16      445.97      423.12     24.12 o 
   2   8  16      214.51      200.09     16.79 o 
   3   8  16      684.27      696.63     18.09 o 
   4   8  16       32.94       28.79     13.37 o 
   5   8  16      323.19      333.14     18.07 o 
   6   8  16       83.00       73.62     18.24 o 
   7   8  16       99.45      122.42     16.58 o 
   8   8  16      213.89      232.03     16.37 o 
   9   8  16        1.34       12.75     21.86 o 
   1   9  16     2267.71     2303.77     22.44 o 
   2   9  16       21.24        6.84     16.04 o 
   3   9  16       53.47       55.46     16.81 o 
   4   9  16       48.07       47.94     15.64 o 
   5   9  16      147.36      118.02     15.81 o 
   6   9  16        0.64       14.91     16.19 o 
   7   9  16       52.37       39.31     17.45 o 
   8   9  16       13.29       18.20     18.33 o 
   9   9  16       24.35       42.10     27.07 o 
   0  10  16      417.68      422.43     22.36 o 
   1  10  16      424.06      406.52     17.61 o 
   2  10  16      116.33       97.88     17.30 o 
   3  10  16        5.42       -2.23     13.48 o 
   4  10  16        9.08       14.73     13.51 o 
   5  10  16        4.26       23.79     14.32 o 
   6  10  16        0.02       10.38     15.00 o 
   7  10  16        1.98        2.19     20.54 o 
   8  10  16        3.55       11.73     26.64 o 
   9  10  16       39.90       36.92     20.51 o 
   1  11  16      108.22      136.11     21.47 o 
   2  11  16      594.43      571.27     13.89 o 
   3  11  16      199.39      197.46     13.64 o 
   4  11  16       81.53       68.15     16.41 o 
   5  11  16       62.91       59.20     16.73 o 
   6  11  16        2.89       20.51     19.99 o 
   7  11  16        3.06       -0.70     21.43 o 
   8  11  16      103.27      127.00     28.19 o 
   0  12  16      329.51      390.79     31.91 o 
   1  12  16      258.44      229.95     22.32 o 
   2  12  16       49.59       50.93     16.41 o 
   3  12  16        5.17       16.89     16.63 o 
   4  12  16       78.29       97.34     15.79 o 
   5  12  16        1.42       13.35     15.76 o 
   6  12  16       48.56       58.63     18.29 o 
   7  12  16        0.13       -7.33     19.10 o 
   1  13  16       54.51       63.45     16.76 o 
   2  13  16       98.20      124.97     16.67 o 
   3  13  16       40.36       65.51     15.96 o 
   4  13  16       57.38       64.19     20.21 o 
   5  13  16        2.90       -5.32     18.97 o 
   6  13  16      135.02      138.13     19.54 o 
   7  13  16       33.21       47.07     23.35 o 
   0  14  16       59.43       89.57     24.52 o 
   1  14  16        0.11        3.19     17.49 o 
   2  14  16        0.38       14.42     13.32 o 
   3  14  16      111.55       94.06     16.98 o 
   4  14  16       55.84       61.38     16.77 o 
   5  14  16       26.31       33.48     17.24 o 
   6  14  16        6.66        8.53     20.04 o 
   1  15  16        0.05       11.78     15.56 o 
   2  15  16       32.63       28.95     15.18 o 
   3  15  16      951.49      901.16     28.46 o 
   4  15  16      249.12      251.60     16.53 o 
   5  15  16        6.52      -14.83     20.46 o 
   0  16  16        3.86       31.60     27.39 o 
   1  16  16        1.46        7.56     17.39 o 
   2  16  16       14.21       25.86     16.67 o 
   3  16  16      129.16      104.66     17.22 o 
   1   1  17      198.17      144.61     12.00 o 
   2   1  17      462.32      474.24     27.58 o 
   3   1  17       64.55       67.92     19.02 o 
   4   1  17       96.96       95.63     19.48 o 
   5   1  17       32.04       44.59     20.08 o 
   6   1  17      274.77      295.11     21.71 o 
   7   1  17      198.36      170.91     22.47 o 
   8   1  17       55.51       51.94     32.44 o 
   0   2  17      724.72      690.25     27.37 o 
   1   2  17      232.57      272.97     18.40 o 
   2   2  17        6.28       26.31     16.26 o 
   3   2  17      279.80      277.55     23.60 o 
   4   2  17     2142.69     2085.03     27.18 o 
   5   2  17      208.48      219.26     22.60 o 
   6   2  17      700.81      672.91     23.76 o 
   7   2  17      709.36      686.92     26.64 o 
   8   2  17      234.63      248.94     34.60 o 
   1   3  17       10.80       -0.17     14.72 o 
   2   3  17        0.13       -6.74     13.16 o 
   3   3  17      450.25      464.18     16.65 o 
   4   3  17      726.72      663.48     30.07 o 
   5   3  17      451.32      450.65     18.84 o 
   6   3  17        0.59       -7.85     22.77 o 
   7   3  17     1526.52     1447.23     30.07 o 
   8   3  17       82.77       93.70     33.76 o 
   0   4  17     1708.04     1693.25     32.97 o 
   1   4  17       13.50        5.25     18.03 o 
   2   4  17      565.42      553.62     16.64 o 
   3   4  17     1195.71     1176.09     16.96 o 
   4   4  17      810.35      773.74     15.97 o 
   5   4  17       61.96       60.78     22.92 o 
   6   4  17      249.94      259.25     24.51 o 
   7   4  17       43.38       49.81     18.78 o 
   8   4  17       91.60       93.08     24.12 o 
   9   4  17      555.46      643.35     40.30 o 
  10   4  17        7.17        4.46     39.89 o 
   1   5  17       87.23       89.63     16.03 o 
   2   5  17       64.90       76.19     12.09 o 
   3   5  17      916.19      903.82     27.07 o 
   4   5  17       23.38       41.95     17.23 o 
   5   5  17       31.01       31.36     14.79 o 
   6   5  17       28.38       38.59     16.35 o 
   7   5  17        5.66        1.26     18.37 o 
   8   5  17      106.11      143.69     19.64 o 
   9   5  17        5.01       -1.42     26.21 o 
  10   5  17       26.46       19.01     40.33 o 
   0   6  17     1856.54     1822.85     33.37 o 
   1   6  17      920.01      956.32     43.43 o 
   2   6  17      374.23      372.45     20.69 o 
   3   6  17      374.50      389.42     15.08 o 
   4   6  17      204.62      199.12     15.19 o 
   5   6  17        0.80       11.75     13.46 o 
   6   6  17       82.55      104.42     15.10 o 
   7   6  17        1.74       17.31     16.14 o 
   8   6  17      139.84      166.36     19.17 o 
   9   6  17       94.44      109.03     22.98 o 
  10   6  17       18.14        7.29     23.66 o 
   1   7  17       24.11       42.16     18.80 o 
   2   7  17     1246.54     1180.85     19.70 o 
   3   7  17      375.24      352.36     18.39 o 
   4   7  17       36.27       35.90     14.66 o 
   5   7  17        0.31        3.34     15.97 o 
   6   7  17       79.37       63.95     18.16 o 
   7   7  17        5.33       10.02     16.67 o 
   8   7  17       84.38       98.86     17.79 o 
   9   7  17       94.61       74.00     50.16 o 
   0   8  17      359.91      344.50     29.27 o 
   1   8  17        1.83       12.64     14.15 o 
   2   8  17       24.06       17.92     14.22 o 
   3   8  17       24.41       35.61     12.87 o 
   4   8  17       56.37       56.64     13.95 o 
   5   8  17       67.62       75.15     13.73 o 
   6   8  17        4.68       15.11     14.29 o 
   7   8  17       64.19       66.52     19.85 o 
   8   8  17       22.95       26.10     18.31 o 
   9   8  17       79.42       41.28     22.99 o 
   1   9  17      322.76      301.87     15.04 o 
   2   9  17      605.14      617.31     21.63 o 
   3   9  17      435.86      437.35     18.66 o 
   4   9  17       40.74       57.76     14.31 o 
   5   9  17        0.07        5.94     14.21 o 
   6   9  17        6.24        8.37     16.70 o 
   7   9  17       31.09       50.27     17.73 o 
   8   9  17       25.22       32.73     21.94 o 
   9   9  17        2.77      -21.11     28.79 o 
   0  10  17       36.98       54.15     29.06 o 
   1  10  17      167.03      155.58     17.66 o 
   2  10  17      151.61      179.36     21.69 o 
   3  10  17      142.47      158.53     14.43 o 
   4  10  17       50.49       55.59     14.14 o 
   5  10  17      212.58      226.41     17.22 o 
   6  10  17       28.95       24.56     19.92 o 
   7  10  17        7.35        8.22     21.22 o 
   8  10  17       30.79       36.07     22.85 o 
   1  11  17      639.33      642.51     17.58 o 
   2  11  17      359.99      370.02     16.88 o 
   3  11  17      207.73      192.77     14.75 o 
   4  11  17      173.18      163.30     15.51 o 
   5  11  17      295.22      345.68     16.26 o 
   6  11  17        7.23       13.66     18.44 o 
   7  11  17        0.26       10.91     19.05 o 
   8  11  17        2.43       -2.62     23.59 o 
   0  12  17       53.27       70.17     32.00 o 
   1  12  17      363.65      321.38     24.09 o 
   2  12  17      281.54      282.99     18.64 o 
   3  12  17       39.55       31.15     15.76 o 
   4  12  17      258.58      289.49     16.71 o 
   5  12  17        9.25       -0.88     15.95 o 
   6  12  17       71.44       88.57     19.00 o 
   7  12  17       11.09       16.91     20.08 o 
   1  13  17        9.04      -11.95     17.10 o 
   2  13  17        2.93        3.66     15.49 o 
   3  13  17       69.49       80.98     16.72 o 
   4  13  17        3.06       36.67     21.08 o 
   5  13  17        6.32       -9.05     21.85 o 
   6  13  17       27.92       15.20     19.63 o 
   0  14  17       30.03       32.83     25.54 o 
   1  14  17       17.58       10.78     14.56 o 
   2  14  17       23.11       28.08     18.28 o 
   3  14  17      311.97      315.46     16.39 o 
   4  14  17       93.35       89.40     22.37 o 
   5  14  17       63.85       41.17     23.36 o 
   1  15  17       17.63       14.27     19.02 o 
   2  15  17       93.81       94.74     16.36 o 
   3  15  17       13.24       27.91     14.65 o 
   4  15  17       41.19       47.66     16.47 o 
   0  16  17      125.06      132.11     23.61 o 
   1  16  17       41.14       57.11     18.19 o 
   2  16  17        5.68        1.41     17.26 o 
   0   0  18      136.47       98.95     18.87 o 
   1   0  18      648.26      579.18     29.09 o 
   2   0  18      348.59      314.85     28.53 o 
   3   0  18      465.54      446.36     22.51 o 
   4   0  18       91.69       91.00     28.67 o 
   5   0  18      618.17      595.18     31.44 o 
   6   0  18      396.66      385.39     31.96 o 
   7   0  18       71.90       75.71     32.00 o 
   8   0  18        7.33       10.78     33.37 o 
   1   1  18      873.77      800.64     17.33 o 
   2   1  18       88.41       86.28     19.13 o 
   3   1  18       58.63       83.43     19.61 o 
   4   1  18       18.04       11.58     19.97 o 
   5   1  18      343.73      310.50     21.98 o 
   6   1  18      399.65      385.78     23.07 o 
   7   1  18        4.63       -1.05     22.59 o 
   8   1  18       22.35       24.26     33.76 o 
   0   2  18       11.61       26.56     27.44 o 
   1   2  18     1162.35     1082.31     18.03 o 
   2   2  18        0.01        7.79     13.40 o 
   3   2  18      481.90      497.89     24.66 o 
   4   2  18       30.50       29.24     16.55 o 
   5   2  18      191.26      173.02     21.46 o 
   6   2  18      163.11      173.77     22.04 o 
   7   2  18       98.10      112.42     25.51 o 
   8   2  18        3.32       12.25     34.01 o 
   1   3  18      220.33      186.68     13.96 o 
   2   3  18        0.09       15.61     15.42 o 
   3   3  18      106.12      103.26     14.11 o 
   4   3  18      917.91      887.43     20.12 o 
   5   3  18      561.04      534.03     24.27 o 
   6   3  18      267.67      240.76     22.76 o 
   7   3  18       13.96       11.17     24.91 o 
   8   3  18       41.32       47.43     24.55 o 
   0   4  18     1263.66     1201.88     31.37 o 
   1   4  18      320.81      277.06     16.70 o 
   2   4  18      124.87      131.45     14.23 o 
   3   4  18      123.09      108.34     14.19 o 
   4   4  18      310.10      300.61     20.84 o 
   5   4  18      164.35      160.33     23.28 o 
   6   4  18       17.35       18.86     24.24 o 
   7   4  18       22.02       24.40     32.68 o 
   8   4  18       74.99       40.92     34.94 o 
   1   5  18      204.78      172.99     19.58 o 
   2   5  18      221.14      213.54     14.98 o 
   3   5  18       10.49       19.75     14.01 o 
   4   5  18      100.80      102.37     16.78 o 
   5   5  18      295.28      285.01     14.56 o 
   6   5  18      287.81      273.95     19.80 o 
   7   5  18      126.46      124.73     19.68 o 
   8   5  18        9.64       18.89     20.43 o 
   9   5  18       31.89       40.82     38.71 o 
   0   6  18       36.05       43.37     26.85 o 
   1   6  18      138.44      130.95     19.72 o 
   2   6  18      101.96      110.33     16.24 o 
   3   6  18      334.76      337.28     15.73 o 
   4   6  18       11.61       30.01     16.75 o 
   5   6  18       11.77        1.17     18.79 o 
   6   6  18        3.98       -8.51     20.47 o 
   7   6  18      135.66      156.08     19.84 o 
   8   6  18        0.78       -0.05     18.31 o 
   9   6  18       98.49      109.13     27.93 o 
   1   7  18       43.46       32.70     16.48 o 
   2   7  18      164.09      153.65     15.09 o 
   3   7  18        7.38        9.19     13.70 o 
   4   7  18       37.00       60.30     18.53 o 
   5   7  18       38.80       47.03     15.29 o 
   6   7  18       24.49       59.39     16.50 o 
   7   7  18      141.56      177.72     19.99 o 
   8   7  18        0.49       18.58     23.15 o 
   9   7  18       20.18       16.69     23.04 o 
   0   8  18      746.58      703.14     30.71 o 
   1   8  18      444.41      436.32     17.11 o 
   2   8  18       94.99      140.37     20.72 o 
   3   8  18      373.13      385.42     18.23 o 
   4   8  18        0.21      -12.62     18.99 o 
   5   8  18       46.80       77.77     17.48 o 
   6   8  18       37.51       57.20     15.22 o 
   7   8  18        7.38       13.68     17.86 o 
   8   8  18       20.76       22.47     21.88 o 
   1   9  18      420.16      402.06     18.11 o 
   2   9  18      130.86      102.06     17.41 o 
   3   9  18      177.29      167.34     19.29 o 
   4   9  18        6.29       24.48     16.73 o 
   5   9  18      116.66      117.93     16.99 o 
   6   9  18       36.76       56.15     15.79 o 
   7   9  18        9.53       15.86     21.08 o 
   8   9  18       14.87        8.00     19.53 o 
   0  10  18      610.06      625.10     32.22 o 
   1  10  18      444.37      444.38     18.65 o 
   2  10  18       28.62       25.24     22.00 o 
   3  10  18       85.70       85.17     18.65 o 
   4  10  18       81.40       75.23     13.47 o 
   5  10  18        0.24        4.40     15.29 o 
   6  10  18        6.17       24.03     20.66 o 
   7  10  18       41.06       36.26     19.23 o 
   8  10  18       12.63        6.11     18.11 o 
   1  11  18      223.39      216.06     16.91 o 
   2  11  18       21.64        7.53     23.13 o 
   3  11  18      150.34      154.65     16.94 o 
   4  11  18      134.35      168.51     15.55 o 
   5  11  18      124.18      158.44     20.73 o 
   6  11  18      287.10      299.33     47.42 o 
   7  11  18       43.62       38.35     20.00 o 
   0  12  18      122.72      162.41     23.57 o 
   1  12  18       69.13       79.33     23.44 o 
   2  12  18       70.87       90.14     17.01 o 
   3  12  18      204.04      211.81     16.63 o 
   4  12  18        1.55        6.03     13.73 o 
   5  12  18        0.48        7.73     15.38 o 
   6  12  18        0.75       -0.54     22.74 o 
   1  13  18       34.81       36.62     17.54 o 
   2  13  18      109.37      116.67     22.22 o 
   3  13  18       44.36       44.00     19.12 o 
   4  13  18       71.18       69.38     15.80 o 
   5  13  18        0.49        4.89     17.44 o 
   0  14  18        0.50        9.36     26.44 o 
   1  14  18        0.48       -7.33     21.91 o 
   2  14  18       19.52       47.60     19.63 o 
   3  14  18       25.08       20.52     20.49 o 
   4  14  18       22.16       30.95     20.00 o 
   1  15  18       19.29       22.78     16.20 o 
   2  15  18       25.31       30.96     16.92 o 
   3  15  18       57.79       72.11     21.48 o 
   1   1  19        6.83       18.96     15.93 o 
   2   1  19      480.29      437.21     21.22 o 
   3   1  19       16.61        9.37     19.89 o 
   4   1  19       42.40       40.09     17.03 o 
   5   1  19      108.73       97.49     17.93 o 
   6   1  19      135.25      127.28     22.75 o 
   7   1  19       68.08       91.59     23.79 o 
   8   1  19       43.73       44.90     25.41 o 
   0   2  19     1589.80     1523.70     26.97 o 
   1   2  19      550.30      529.43     17.28 o 
   2   2  19      133.39      132.70     16.16 o 
   3   2  19       60.25       53.92     20.33 o 
   4   2  19      291.25      299.77     21.80 o 
   5   2  19       61.22       44.91     21.79 o 
   6   2  19      228.84      227.56     19.25 o 
   7   2  19       64.96       68.24     23.70 o 
   8   2  19       23.20       13.28     36.06 o 
   1   3  19       43.15       58.78     15.84 o 
   2   3  19      209.95      201.13     13.13 o 
   3   3  19      105.52      113.24     14.20 o 
   4   3  19       44.58       53.71     20.44 o 
   5   3  19       78.04       77.76     23.74 o 
   6   3  19       19.51       29.31     18.65 o 
   7   3  19       33.50       25.56     25.99 o 
   8   3  19        0.09       -7.74     24.60 o 
   0   4  19     1324.65     1303.22     25.73 o 
   1   4  19        4.77       14.89     15.93 o 
   2   4  19        2.69        0.51     13.82 o 
   3   4  19        9.04       10.08     14.43 o 
   4   4  19      277.33      279.13     15.34 o 
   5   4  19        2.79       -0.38     15.21 o 
   6   4  19       13.28       27.14     22.86 o 
   7   4  19       39.38       42.91     26.38 o 
   8   4  19       64.56       78.11     26.17 o 
   1   5  19       16.29       15.08     14.15 o 
   2   5  19      785.59      785.43     14.65 o 
   3   5  19       18.59       33.89     14.43 o 
   4   5  19       21.14       23.33     17.18 o 
   5   5  19        0.46        4.22     15.79 o 
   6   5  19        8.14        5.22     16.77 o 
   7   5  19       87.06      110.06     20.50 o 
   8   5  19       39.98       43.71     18.33 o 
   0   6  19      314.98      343.15     20.79 o 
   1   6  19        0.02        6.84     24.99 o 
   2   6  19        4.05        8.42     16.64 o 
   3   6  19      665.03      697.84     18.72 o 
   4   6  19        5.47        9.15     17.89 o 
   5   6  19       71.24       70.16     16.47 o 
   6   6  19       45.24       47.76     17.59 o 
   7   6  19       15.27       10.29     17.88 o 
   8   6  19        3.88        4.20     26.19 o 
   9   6  19        1.87        8.04     39.44 o 
   1   7  19      294.99      294.66     15.32 o 
   2   7  19        0.03       19.45     17.29 o 
   3   7  19        5.76        3.38     15.05 o 
   4   7  19        0.00       17.21     15.95 o 
   5   7  19       45.84       41.84     19.85 o 
   6   7  19      117.59      120.05     19.14 o 
   7   7  19        1.74       21.15     20.74 o 
   8   7  19        0.49       21.26     22.11 o 
   0   8  19      320.50      283.78     31.03 o 
   1   8  19      170.55      188.87     15.77 o 
   2   8  19       23.72       15.25     21.51 o 
   3   8  19        6.95       10.11     15.76 o 
   4   8  19      253.37      271.52     17.18 o 
   5   8  19       60.42       44.13     16.14 o 
   6   8  19       34.82       77.86     25.05 o 
   7   8  19      144.40      144.84     16.92 o 
   8   8  19       77.68       84.55     25.38 o 
   1   9  19      306.13      314.13     20.10 o 
   2   9  19      506.35      503.12     23.17 o 
   3   9  19       93.80       90.26     14.47 o 
   4   9  19       31.26       38.16     17.62 o 
   5   9  19       39.99       36.73     21.99 o 
   6   9  19       26.23       26.47     20.98 o 
   7   9  19        5.52       16.01     17.22 o 
   8   9  19       10.73       14.19     23.64 o 
   0  10  19      321.49      265.59     32.89 o 
   1  10  19        2.70       17.64     15.95 o 
   2  10  19       15.64       12.13     18.74 o 
   3  10  19       73.66       95.36     17.26 o 
   4  10  19        0.44       27.21     21.12 o 
   5  10  19       17.34       51.13     25.52 o 
   6  10  19        3.97       14.93     16.77 o 
   7  10  19       83.80       83.43     19.78 o 
   1  11  19       14.25       46.53     23.15 o 
   2  11  19       19.16       41.65     32.66 o 
   3  11  19      181.70      220.71     18.96 o 
   4  11  19      227.45      200.33     21.46 o 
   5  11  19       14.66       42.50     15.13 o 
   6  11  19        4.51       20.41     22.37 o 
   0  12  19      165.54      180.80     34.70 o 
   1  12  19       45.46       40.38     20.00 o 
   2  12  19       36.15       29.31     25.00 o 
   3  12  19        1.19        7.16     19.11 o 
   4  12  19       53.22       30.81     19.28 o 
   5  12  19        9.18       17.65     19.48 o 
   6  12  19       35.09       59.15     23.18 o 
   1  13  19        0.55      -12.22     25.86 o 
   2  13  19        0.52       -0.05     18.48 o 
   3  13  19      304.79      283.38     20.41 o 
   4  13  19       77.28       58.10     28.08 o 
   5  13  19       14.01        6.49     28.58 o 
   0  14  19        2.32       19.54     22.07 o 
   1  14  19       16.54       12.69     17.33 o 
   2  14  19        2.97        7.59     22.93 o 
   3  14  19       17.08       46.70     24.80 o 
   1  15  19       32.08       31.85     51.40 o 
   0   0  20     1608.23     1402.01     33.69 o 
   1   0  20      531.97      512.80     21.37 o 
   2   0  20       64.97       69.73     28.86 o 
   3   0  20     1360.95     1286.87     34.95 o 
   4   0  20       95.07       81.20     31.07 o 
   5   0  20       91.43       95.36     31.61 o 
   6   0  20       80.36       66.25     32.10 o 
   7   0  20       30.77       16.95     34.01 o 
   8   0  20        6.51       10.83     37.14 o 
   1   1  20       10.85       11.83     15.96 o 
   2   1  20        0.49       -2.35     16.80 o 
   3   1  20       91.87       98.09     20.84 o 
   4   1  20        0.56        1.20     21.19 o 
   5   1  20       36.16       33.08     22.12 o 
   6   1  20       10.17       21.73     23.09 o 
   7   1  20        4.14        5.77     24.50 o 
   8   1  20        8.14       13.76     28.84 o 
   0   2  20      115.78      125.07     20.22 o 
   1   2  20       64.32       86.86     14.36 o 
   2   2  20      285.63      278.77     17.13 o 
   3   2  20      238.14      229.46     15.04 o 
   4   2  20        4.24       -6.88     21.73 o 
   5   2  20       93.58       97.87     22.33 o 
   6   2  20       33.63       24.21     25.19 o 
   7   2  20       37.87       36.41     24.39 o 
   8   2  20       25.14       36.90     36.80 o 
   1   3  20      181.99      181.20     22.98 o 
   2   3  20      181.49      168.53     13.52 o 
   3   3  20      455.90      447.46     34.15 o 
   4   3  20      679.04      680.75     18.61 o 
   5   3  20      307.47      290.22     23.68 o 
   6   3  20       85.33       72.89     23.81 o 
   7   3  20        2.32       16.33     24.60 o 
   8   3  20       49.78       39.05     38.03 o 
   0   4  20       19.54        3.82     29.40 o 
   1   4  20       19.66       16.48     16.87 o 
   2   4  20      340.68      365.39     15.35 o 
   3   4  20       19.60       26.38     17.06 o 
   4   4  20       66.04       77.25     15.25 o 
   5   4  20        1.95        8.98     16.19 o 
   6   4  20        4.74        6.92     16.81 o 
   7   4  20        1.33       -8.50     21.55 o 
   8   4  20      200.74      150.32     38.87 o 
   1   5  20       40.65       34.21     17.19 o 
   2   5  20       16.89       11.82     13.13 o 
   3   5  20       50.95       26.55     17.61 o 
   4   5  20       22.28       27.05     13.62 o 
   5   5  20      129.48      133.32     15.27 o 
   6   5  20        3.34       16.09     21.07 o 
   7   5  20       16.93       15.51     20.36 o 
   8   5  20       20.26       42.70     22.04 o 
   0   6  20       32.45       -6.22     28.96 o 
   1   6  20      154.34      179.67     21.34 o 
   2   6  20       55.75       72.14     15.20 o 
   3   6  20      510.89      475.83     16.60 o 
   4   6  20       23.92       36.41     16.32 o 
   5   6  20        5.54      -17.48     17.48 o 
   6   6  20       18.57       30.46     21.86 o 
   7   6  20        4.68      -15.14     21.25 o 
   8   6  20       14.94       21.27     21.85 o 
   1   7  20      139.67      110.61     17.75 o 
   2   7  20      183.19      184.58     14.00 o 
   3   7  20        6.80       21.54     16.18 o 
   4   7  20      180.31      203.08     20.27 o 
   5   7  20        7.65       13.96     17.59 o 
   6   7  20       91.99      102.99     23.77 o 
   7   7  20       57.86       78.17     26.65 o 
   8   7  20       26.69       25.47     28.91 o 
   0   8  20      122.45      147.95     22.20 o 
   1   8  20        9.20       41.99     28.35 o 
   2   8  20       10.38       15.94     15.58 o 
   3   8  20      166.39      175.68     17.84 o 
   4   8  20        1.06        7.82     20.31 o 
   5   8  20       27.25       36.90     22.24 o 
   6   8  20        4.89       10.82     21.07 o 
   7   8  20      227.43      243.55     27.85 o 
   1   9  20      272.71      299.71     19.18 o 
   2   9  20       19.65       25.45     19.31 o 
   3   9  20        1.92       17.13     14.74 o 
   4   9  20       17.03       24.49     21.27 o 
   5   9  20       89.42       84.28     22.04 o 
   6   9  20      758.65      820.06     21.14 o 
   7   9  20      100.08       88.91     28.56 o 
   0  10  20      455.10      506.01     34.27 o 
   1  10  20      142.54      131.65     17.09 o 
   2  10  20       86.19      100.64     19.65 o 
   3  10  20       59.00       75.88     15.73 o 
   4  10  20       50.99       67.85     18.83 o 
   5  10  20       82.20       67.08     18.76 o 
   6  10  20        2.84        5.78     27.61 o 
   1  11  20      282.17      311.13     25.14 o 
   2  11  20       29.51       17.00     20.29 o 
   3  11  20       11.46        5.18     16.59 o 
   4  11  20       39.60       61.00     18.52 o 
   5  11  20       55.59       60.98     22.61 o 
   6  11  20       26.53       20.22     23.04 o 
   0  12  20      180.57      177.47     36.95 o 
   1  12  20       67.87       73.99     27.61 o 
   2  12  20       45.17       47.25     26.68 o 
   3  12  20       30.37       35.62     16.40 o 
   4  12  20       94.72       83.17     17.99 o 
   5  12  20      170.42      174.60     20.34 o 
   1  13  20       94.25      111.34     22.52 o 
   2  13  20       36.31       57.40     23.82 o 
   3  13  20        8.24        1.54     19.59 o 
   4  13  20      114.23       78.40     21.51 o 
   0  14  20       63.00        9.68     29.87 o 
   1  14  20       12.82       15.59     20.55 o 
   2  14  20        2.55      -20.97     51.69 o 
   1   1  21      605.95      548.49     13.32 o 
   2   1  21      185.26      191.41     13.75 o 
   3   1  21       14.16       21.91     15.18 o 
   4   1  21       54.99       59.86     18.07 o 
   5   1  21      289.84      334.34     32.03 o 
   6   1  21        0.20       -1.15     24.06 o 
   7   1  21       55.28       60.62     26.16 o 
   8   1  21       73.97       68.79     30.09 o 
   0   2  21      395.13      426.39     18.44 o 
   1   2  21        1.21       16.28     17.12 o 
   2   2  21      317.18      308.99     15.59 o 
   3   2  21      134.74      131.22     12.70 o 
   4   2  21       24.10       38.91     21.97 o 
   5   2  21      123.25      125.94     23.46 o 
   6   2  21      114.10       99.07     20.37 o 
   7   2  21      292.97      324.23     27.31 o 
   8   2  21       37.64       48.17     39.15 o 
   1   3  21       38.06       40.36     15.05 o 
   2   3  21      448.60      402.44     16.07 o 
   3   3  21        8.36        4.22     15.59 o 
   4   3  21        5.63       10.35     15.50 o 
   5   3  21        3.63        7.80     14.48 o 
   6   3  21        0.00       -0.74     20.17 o 
   7   3  21       15.29       17.25     22.24 o 
   8   3  21        9.57       12.94     38.42 o 
   0   4  21      813.71      893.66     33.11 o 
   1   4  21      389.54      379.71     16.01 o 
   2   4  21      125.55      110.35     15.93 o 
   3   4  21        6.91       31.21     17.88 o 
   4   4  21      148.05      156.83     16.20 o 
   5   4  21        2.91       -6.82     16.86 o 
   6   4  21       54.91       58.92     17.72 o 
   7   4  21        1.82        8.00     19.41 o 
   8   4  21       61.96       75.12     39.99 o 
   1   5  21        0.82        9.70     15.35 o 
   2   5  21      499.32      520.62     15.26 o 
   3   5  21       88.87      100.80     18.20 o 
   4   5  21       44.47       41.11     14.95 o 
   5   5  21        0.18        9.02     16.46 o 
   6   5  21       10.12       11.88     18.70 o 
   7   5  21       24.07       15.41     19.27 o 
   8   5  21        3.67        8.83     28.00 o 
   0   6  21       21.43       46.11     32.10 o 
   1   6  21        0.25      -15.29     15.29 o 
   2   6  21       29.26       40.76     18.14 o 
   3   6  21       29.48       39.44     18.60 o 
   4   6  21      187.14      180.83     16.80 o 
   5   6  21      135.25      122.38     18.09 o 
   6   6  21       60.37       59.36     19.20 o 
   7   6  21       13.46       30.74     19.36 o 
   8   6  21      109.09      110.55     23.61 o 
   1   7  21      302.11      317.41     32.57 o 
   2   7  21       32.79       24.72     16.00 o 
   3   7  21      123.58      116.02     19.03 o 
   4   7  21        3.48       15.79     17.37 o 
   5   7  21       86.58      130.65     18.51 o 
   6   7  21       30.91       22.94     24.48 o 
   7   7  21        1.32        7.55     21.90 o 
   0   8  21        0.49        9.70     22.10 o 
   1   8  21       45.61       68.43     18.76 o 
   2   8  21       38.72       45.03     16.91 o 
   3   8  21       21.01       41.72     20.68 o 
   4   8  21        0.42        8.13     21.64 o 
   5   8  21      216.86      213.41     19.84 o 
   6   8  21       14.07       20.41     26.74 o 
   7   8  21       14.59       31.96     28.36 o 
   1   9  21       10.41      -15.48     27.95 o 
   2   9  21      238.84      243.23     24.39 o 
   3   9  21        1.63        0.07     20.12 o 
   4   9  21        1.89        3.40     19.04 o 
   5   9  21       55.10       51.35     20.42 o 
   6   9  21       41.92       62.70     27.75 o 
   0  10  21      116.83       95.81     35.09 o 
   1  10  21      125.76      132.90     17.77 o 
   2  10  21        0.93       -4.39     20.64 o 
   3  10  21       50.39       47.49     21.28 o 
   4  10  21       21.83       49.13     19.54 o 
   5  10  21       31.82       34.01     27.70 o 
   6  10  21      120.02       62.63     24.13 o 
   1  11  21       61.30       50.51     25.75 o 
   2  11  21        0.66        2.91     18.83 o 
   3  11  21       59.65       60.80     22.34 o 
   4  11  21      296.02      275.74     35.49 o 
   5  11  21      108.92      101.23     25.90 o 
   0  12  21      211.35      162.52     38.28 o 
   1  12  21        1.17      -17.50     27.21 o 
   2  12  21        8.23       -4.18     22.36 o 
   3  12  21       60.63       60.65     19.25 o 
   4  12  21      117.87       90.18     21.10 o 
   1  13  21       16.79       20.50     21.44 o 
   2  13  21       10.35        6.08     25.25 o 
   0   0  22     1355.45     1224.91     34.56 o 
   1   0  22      394.30      442.31     23.09 o 
   2   0  22       17.43       23.98     21.79 o 
   3   0  22      768.42      840.35     35.76 o 
   4   0  22      181.05      164.58     32.98 o 
   5   0  22       13.24       32.39     34.40 o 
   6   0  22       20.67       32.39     35.33 o 
   7   0  22      513.40      495.05     40.94 o 
   8   0  22        2.17        2.45     40.91 o 
   1   1  22       40.07       26.48     12.77 o 
   2   1  22        7.83        2.53     15.75 o 
   3   1  22      258.70      247.20     18.92 o 
   4   1  22       41.78       46.74     18.73 o 
   5   1  22        0.83        9.84     24.10 o 
   6   1  22      895.99      914.98     28.47 o 
   7   1  22       12.78       19.72     26.78 o 
   8   1  22       43.65       38.40     28.98 o 
   0   2  22      181.91      168.38     18.33 o 
   1   2  22       46.62       50.64     17.88 o 
   2   2  22      260.15      274.23     16.40 o 
   3   2  22      457.80      497.11     22.92 o 
   4   2  22       16.36       43.61     19.10 o 
   5   2  22       36.64       59.61     24.36 o 
   6   2  22       14.08       35.84     25.34 o 
   7   2  22        9.43       17.24     26.66 o 
   8   2  22       73.59       68.19     28.77 o 
   1   3  22        3.73        4.10     15.36 o 
   2   3  22        0.19        4.26     13.98 o 
   3   3  22      189.34      217.11     16.24 o 
   4   3  22       25.39       39.49     18.92 o 
   5   3  22        1.28        9.75     19.64 o 
   6   3  22        1.97       -2.77     25.40 o 
   7   3  22       24.19       20.63     27.25 o 
   8   3  22       66.45       50.33     29.89 o 
   0   4  22        2.86       13.87     21.66 o 
   1   4  22      427.04      405.66     16.93 o 
   2   4  22       26.99       21.05     18.57 o 
   3   4  22      366.91      360.93     19.46 o 
   4   4  22      217.86      225.47     19.97 o 
   5   4  22       37.32       36.86     17.19 o 
   6   4  22        0.04        0.10     22.13 o 
   7   4  22       13.24       21.13     23.77 o 
   8   4  22      168.54      119.34     31.22 o 
   1   5  22       21.68       14.19     14.29 o 
   2   5  22      905.26      904.22     28.57 o 
   3   5  22        5.14       -1.42     18.99 o 
   4   5  22      165.45      147.35     15.48 o 
   5   5  22      327.42      327.10     19.43 o 
   6   5  22        2.22        4.43     21.58 o 
   7   5  22      188.57       81.01     38.53 o 
   0   6  22        2.85       22.83     23.32 o 
   1   6  22      172.84      171.50     16.71 o 
   2   6  22      130.67      161.80     19.22 o 
   3   6  22      293.09      298.48     20.12 o 
   4   6  22      254.18      236.73     17.80 o 
   5   6  22       57.66       44.18     16.73 o 
   6   6  22        8.51        9.97     23.30 o 
   7   6  22       84.56      106.84     23.56 o 
   1   7  22      297.53      295.01     25.66 o 
   2   7  22       47.32       59.05     15.28 o 
   3   7  22       72.47       92.24     20.05 o 
   4   7  22      255.17      246.87     19.22 o 
   5   7  22       17.02       25.30     19.25 o 
   6   7  22       12.22       25.31     20.54 o 
   7   7  22        3.56       -9.21     41.99 o 
   0   8  22      565.14      620.72     35.55 o 
   1   8  22       30.16       29.90     16.79 o 
   2   8  22       57.71       51.32     15.71 o 
   3   8  22       55.01       61.14     18.44 o 
   4   8  22       33.26       34.60     21.19 o 
   5   8  22       80.91       91.27     20.65 o 
   6   8  22        0.00       19.85     19.82 o 
   1   9  22       88.72      108.98     24.78 o 
   2   9  22        1.63        2.24     20.69 o 
   3   9  22       53.17       64.42     18.37 o 
   4   9  22        8.19       15.51     19.70 o 
   5   9  22       96.31      100.45     20.92 o 
   0  10  22       21.09       34.45     36.11 o 
   1  10  22       99.77       99.34     18.56 o 
   2  10  22        0.00       28.68     21.64 o 
   3  10  22        0.64        9.05     19.15 o 
   4  10  22       18.12       11.80     20.22 o 
   5  10  22        0.26       27.72     28.51 o 
   1  11  22       94.18       86.64     22.52 o 
   2  11  22       17.82       19.98     19.49 o 
   3  11  22       44.26       49.67     24.51 o 
   4  11  22      351.12      309.10     36.62 o 
   0  12  22       51.39       71.59     40.53 o 
   1  12  22       20.45       11.14     28.52 o 
   2  12  22      258.58      251.70     20.98 o 
   1   1  23       65.46       61.40     14.35 o 
   2   1  23      143.10      127.95     16.53 o 
   3   1  23       76.03       89.38     16.57 o 
   4   1  23      274.51      283.22     24.65 o 
   5   1  23        0.13       18.64     25.07 o 
   6   1  23      203.41      194.75     22.83 o 
   7   1  23      274.68      271.98     28.73 o 
   0   2  23      694.77      678.23     20.64 o 
   1   2  23       32.96       46.11     13.21 o 
   2   2  23      230.89      209.80     17.07 o 
   3   2  23       99.09      114.26     17.07 o 
   4   2  23      419.93      460.50     16.66 o 
   5   2  23        1.82       19.69     17.56 o 
   6   2  23      279.03      263.63     29.35 o 
   7   2  23       14.17       10.24     23.19 o 
   1   3  23      258.23      322.91     17.03 o 
   2   3  23        0.66       15.12     14.67 o 
   3   3  23       13.39       26.72     16.78 o 
   4   3  23      278.41      302.65     39.11 o 
   5   3  23       74.90       73.25     21.03 o 
   6   3  23       34.57       37.07     19.13 o 
   7   3  23       11.40       20.10     19.95 o 
   0   4  23      250.09      214.75     23.34 o 
   1   4  23      168.21      191.59     14.33 o 
   2   4  23       17.86       28.45     17.13 o 
   3   4  23      146.05      153.32     19.86 o 
   4   4  23      130.24      125.67     20.41 o 
   5   4  23      171.53      201.53     21.51 o 
   6   4  23        1.30       -4.02     23.48 o 
   7   4  23        1.72       22.00     24.71 o 
   1   5  23        0.95       -3.59     16.51 o 
   2   5  23        2.91        1.04     19.73 o 
   3   5  23       93.70      125.41     20.20 o 
   4   5  23        0.32        4.46     16.00 o 
   5   5  23        0.48      -11.81     18.54 o 
   6   5  23        0.03        9.26     23.53 o 
   7   5  23      138.62       94.43     32.50 o 
   0   6  23      173.18      158.74     33.38 o 
   1   6  23       75.22      107.15     17.58 o 
   2   6  23        6.40       32.61     15.40 o 
   3   6  23      159.42      141.92     17.97 o 
   4   6  23       53.09       53.98     18.16 o 
   5   6  23       91.18      122.67     17.48 o 
   6   6  23       29.69       33.42     24.39 o 
   1   7  23       30.32       39.14     14.56 o 
   2   7  23      261.78      314.50     25.58 o 
   3   7  23       70.68       81.43     18.23 o 
   4   7  23        0.94       -6.82     22.88 o 
   5   7  23        7.71       10.74     23.53 o 
   6   7  23      291.71      306.87     48.62 o 
   0   8  23      366.57      374.57     37.11 o 
   1   8  23       19.24        7.31     25.19 o 
   2   8  23       44.87       65.86     21.35 o 
   3   8  23        4.02        0.46     21.67 o 
   4   8  23       37.42       39.92     19.06 o 
   5   8  23        2.73        7.31     21.08 o 
   1   9  23        0.67        5.70     21.70 o 
   2   9  23      123.30       83.34     26.11 o 
   3   9  23        0.09       -9.68     22.32 o 
   4   9  23        9.09       -2.43     21.03 o 
   0  10  23      439.67      505.05     40.35 o 
   1  10  23      122.68       83.93     34.67 o 
   2  10  23       47.26       48.12     22.89 o 
   3  10  23       12.60       17.10     24.57 o 
   4  10  23       48.85       35.87     41.26 o 
   1  11  23       90.40       82.72     23.72 o 
   2  11  23       95.31      102.99     20.66 o 
   0   0  24       27.94      107.17     23.96 o 
   1   0  24      128.58      113.36     19.85 o 
   2   0  24       12.78      -12.20     19.11 o 
   3   0  24       26.62       18.90     20.15 o 
   4   0  24       45.49       41.99     35.92 o 
   5   0  24       66.40       48.17     37.78 o 
   6   0  24      124.28      114.82     40.19 o 
   1   1  24        1.89        5.40     13.51 o 
   2   1  24       74.25       66.56     12.96 o 
   3   1  24        0.37       12.64     20.05 o 
   4   1  24      372.97      384.34     18.41 o 
   5   1  24       28.24       48.68     26.05 o 
   6   1  24       64.90       92.98     22.96 o 
   0   2  24       75.18       49.00     24.03 o 
   1   2  24        2.79        0.18     15.03 o 
   2   2  24       18.54       41.33     16.74 o 
   3   2  24       27.54       44.87     20.24 o 
   4   2  24       67.39       58.99     21.20 o 
   5   2  24        1.53        8.40     21.74 o 
   6   2  24        6.32       10.14     20.93 o 
   1   3  24       11.61       26.68     17.05 o 
   2   3  24       96.62       68.19     15.67 o 
   3   3  24       42.16       30.53     17.89 o 
   4   3  24      147.05      142.33     16.56 o 
   5   3  24      214.59      110.32     44.08 o 
   6   3  24       18.83        3.49     22.99 o 
   0   4  24      136.30      146.96     25.05 o 
   1   4  24        1.50       10.99     17.25 o 
   2   4  24       16.12       38.74     17.63 o 
   3   4  24        2.23       14.78     16.14 o 
   4   4  24      165.10      194.84     21.78 o 
   5   4  24        1.65       28.08     23.47 o 
   6   4  24       27.04       33.06     21.09 o 
   1   5  24       17.77       14.40     17.40 o 
   2   5  24      104.09      104.46     18.03 o 
   3   5  24       11.95       13.34     16.19 o 
   4   5  24      186.93      160.40     17.49 o 
   5   5  24        0.23        5.05     19.48 o 
   6   5  24        9.73        6.12     25.16 o 
   0   6  24        7.25        7.20     36.31 o 
   1   6  24        9.55       10.74     14.70 o 
   2   6  24      288.76      289.01     21.68 o 
   3   6  24       77.22       44.96     16.91 o 
   4   6  24       10.03       28.26     19.24 o 
   5   6  24       12.79       12.02     18.75 o 
   1   7  24        4.17       26.44     21.49 o 
   2   7  24        1.97        8.34     21.45 o 
   3   7  24       31.10       27.35     19.21 o 
   4   7  24        2.16        3.80     22.74 o 
   5   7  24       18.73        9.24     25.11 o 
   0   8  24       12.81       26.02     26.71 o 
   1   8  24       59.07       72.69     19.07 o 
   2   8  24       57.36       74.11     19.50 o 
   3   8  24        7.11       21.20     22.94 o 
   4   8  24       50.47       62.06     21.44 o 
   1   9  24       30.49       24.81     23.02 o 
   2   9  24       34.32       46.13     23.02 o 
   3   9  24        4.05       16.09     20.31 o 
   0  10  24     1064.16      990.10     31.59 o 
   1  10  24        5.51       19.68     23.54 o 
   2  10  24      103.25       91.44     29.21 o 
   1   1  25       58.84       56.29     14.59 o 
   2   1  25       23.68       27.62     14.62 o 
   3   1  25       94.21      100.08     16.63 o 
   4   1  25       49.91       45.20     21.58 o 
   5   1  25       20.73       32.97     19.92 o 
   6   1  25      165.67      186.19     30.06 o 
   0   2  25       12.32       12.85     20.77 o 
   1   2  25       44.81       46.65     12.63 o 
   2   2  25        0.47       17.45     16.21 o 
   3   2  25       51.61       25.79     16.20 o 
   4   2  25       37.47       38.45     22.08 o 
   5   2  25        5.33        8.12     19.86 o 
   1   3  25      117.79      110.66     14.83 o 
   2   3  25       46.43       41.38     18.45 o 
   3   3  25       54.50       56.59     21.71 o 
   4   3  25       21.36       54.32     19.13 o 
   5   3  25       12.72       -1.13     22.98 o 
   0   4  25       75.29       87.62     25.81 o 
   1   4  25      131.38      131.31     16.52 o 
   2   4  25      187.51      238.21     18.86 o 
   3   4  25       67.29       87.41     19.26 o 
   4   4  25       11.99       10.41     19.64 o 
   5   4  25       29.35       18.48     20.56 o 
   1   5  25       73.24       78.69     18.82 o 
   2   5  25        0.30       -1.66     18.95 o 
   3   5  25       11.19       14.95     22.39 o 
   4   5  25       90.49      109.35     20.10 o 
   5   5  25       11.09       19.29     29.50 o 
   0   6  25        1.72       -6.12     21.22 o 
   1   6  25       58.32       53.73     21.83 o 
   2   6  25        4.37       20.31     19.19 o 
   3   6  25       13.62       20.99     19.80 o 
   4   6  25      171.16      200.57     21.71 o 
   1   7  25       11.67       15.31     17.25 o 
   2   7  25       17.25        4.56     17.71 o 
   3   7  25        5.87       28.33     20.28 o 
   0   8  25      131.29      168.00     40.28 o 
   1   8  25       42.93       16.23     19.88 o 
   2   8  25        4.76        4.03     20.42 o 
   0   0  26      832.18      986.35     40.32 o 
   1   0  26      295.13      340.89     19.94 o 
   2   0  26       13.66       21.90     21.81 o 
   3   0  26        0.00        1.10     21.66 o 
   4   0  26       63.68       80.81     28.05 o 
   1   1  26       46.69       59.45     13.37 o 
   2   1  26      195.08      201.59     26.25 o 
   3   1  26        9.85       10.29     14.40 o 
   4   1  26       18.04       10.78     20.06 o 
   0   2  26       72.00       89.44     21.77 o 
   1   2  26        3.56       10.57     16.91 o 
   2   2  26       38.61       60.39     17.07 o 
   3   2  26        9.62       -2.71     22.43 o 
   4   2  26       73.48       79.85     20.52 o 
   1   3  26       62.62       54.41     17.20 o 
   2   3  26       10.81       25.07     17.37 o 
   3   3  26      101.09      119.64     23.04 o 
   4   3  26        5.97        8.56     23.29 o 
   0   4  26      212.79      202.37     22.88 o 
   1   4  26       38.01       45.70     15.73 o 
   2   4  26       48.88       80.07     22.73 o 
   3   4  26       50.49       42.61     17.96 o 
   4   4  26       46.00       41.74     24.01 o 
   1   5  26        1.26       11.22     14.83 o 
   2   5  26       10.24       27.26     23.54 o 
   3   5  26       33.52       43.66     20.34 o 
   0   6  26        2.53       -2.86     28.22 o 
   1   6  26        0.26        4.60     22.92 o 
   2   6  26       26.69       43.52     23.51 o 
   1   7  26       14.59       26.27     23.92 o 
   1   1  27        0.37       -2.99     17.77 o 
   2   1  27       24.85       42.44     16.09 o 
   3   1  27        3.99        3.88     16.76 o 
   0   2  27      770.08      805.45     62.82 o 
   1   2  27       41.51       43.32     18.02 o 
   2   2  27       65.29       82.98     18.24 o 
   3   2  27      121.30      112.67     24.30 o 
   1   3  27      196.89      206.58     16.88 o 
   2   3  27      413.49      432.48     21.17 o 
   0   4  27        6.39       17.40     28.77 o 
   1   4  27       83.71       96.49     18.39 o 
   2   4  27      195.73      220.45     30.18 o 
                                                 
